# Supplementary material for: The Genetic Base for Peanut Height-Related Traits Revealed by a Meta-Analysis
Source: Plants (Basel). 2021 May 25;10(6):1058. doi: 10.3390/plants10061058 (PMC8227209; doi:10.3390/plants10061058)
Supplement: Supplementary file 1 [file plants-10-01058-s001.zip]

Archive with 7 entries (6 files):
- plants-1208579-supplementary/
- plants-1208579-supplementary/Supplementary_Figures.pdf
- plants-1208579-supplementary/Supplementary_Tables.pdf
- plants-1208579-supplementary/TableS1.xlsx
- plants-1208579-supplementary/TableS4.xlsx
- plants-1208579-supplementary/TableS5.xlsx
- plants-1208579-supplementary/TableS6.xlsx
