# Supplementary material for: The Genetic Base for Peanut Height-Related Traits Revealed by a Meta-Analysis
Source: Plants (Basel). 2021 May 25;10(6):1058. doi: 10.3390/plants10061058 (PMC8227209; doi:10.3390/plants10061058)
Supplement: Supplementary file 1 [file plants-10-01058-s001.zip › plants-1208579-supplementary/TableS4.xlsx]

## Sheet: Ph
Table S4. Information on earlier identified QTLs for Ph and Fbl and their physical locations.
Reference No.	QTL Name	LG	LOD	Marker Low	F-primer	R-primer	low_position	Marker High	F-primer	R-primer	high_position	Position	Start	Stop	Marker R2	Map Name	Reference
1	main stem height qMHA061.1	A06	3.46	TC1A2	GCAATTTGCACATTATCCGA	CATGTTCGGTTTCAAGTCTCAA	Arahy.06:97098305-97098552|Arahy.16:127459215-127459440|Arahy.06:97098305-97098552|Arahy.16:127459215-127459440	AHGS0153	CTCCATCGTGTTTTGCTCCT	GCACTTGCAACGCTGTTCTA	Arahy.06:41584041-41584242|Arahy.06:41584041-41584242	position 52.61cM			5.49	Fuchuanda× ICG 6376	Cheng LQ, Tang M, Ren XP, et al. Construction of genetic map and QTL analysis for mianstem height and total branch number in peanut[J]. Acta Agronomica Sinica, 2015, 41(6):979-987.(in Chinese with English abstract)
1	main stem height qMHA061.2	A06	4.34	AHGS1375	GCAGTAGACCTTCAAAGGCG	ATCTCGCTCAACCACCAAAC	Arahy.07:17628277-17628429|Arahy.07:17628277-17628429	PM377	ACGCTCACATGTTTGCTTTG	GCTCGATTTGATTTGGGTGA	Arahy.06:103471687-103471860|Arahy.06:103471687-103471860	position 63.21cM			5.83	Fuchuanda× ICG 6377	..
1	main stem height qMHA091.1	A09	4.63	GM2839	TCTCTTTCTTTTCCTCATTCTCTCA	CCACAGCCATAGCAGCAGAG	Arahy.09:105667468-105667655|Arahy.09:105667468-105667655	EM87	CATGCTCCTCCAATTTATTACG	CGAGACTTGAGTGCCTTGTTG	Arahy.09:46853678-46853898|Arahy.19:56666789-56667006|Arahy.09:46853678-46853898|Arahy.19:56666789-56667006	position 43.01cM			9.43	Fuchuanda× ICG 6378	..
1	main stem height qMHA101.1	A10	2.74	AHGS0288	CAGTTCTGAGCAAGCACTCG	ATTAGAACCCCTCACCCCAC	**	pDGPseq3E10				position 26.01cM			1.17	Fuchuanda× ICG 6379	..
1	main stem height qMHB011.1	B01	3.1	AC2C8				AHGS2027	CGAGGAAAAGAAAGGGTAGG	TTTTCTTCTTCCGGGGTTTT	Arahy.11:11519333-11519578	position 3.01cM			0.1	Fuchuanda× ICG 6380	..
1	main stem height qMHA062.1	A06	5	TC1A2	GCAATTTGCACATTATCCGA	CATGTTCGGTTTCAAGTCTCAA	Arahy.06:97098305-97098552|Arahy.16:127459215-127459440|Arahy.06:97098305-97098552|Arahy.16:127459215-127459440	AHGS0153	CTCCATCGTGTTTTGCTCCT	GCACTTGCAACGCTGTTCTA	Arahy.06:41584041-41584242|Arahy.06:41584041-41584242	position 52.71cM			8.95	Fuchuanda× ICG 6381	..
1	main stem height qMHA062.2	A06	2.64	AHGS1375	GCAGTAGACCTTCAAAGGCG	ATCTCGCTCAACCACCAAAC	Arahy.07:17628277-17628429|Arahy.07:17628277-17628429	PM377	ACGCTCACATGTTTGCTTTG	GCTCGATTTGATTTGGGTGA	Arahy.06:103471687-103471860|Arahy.06:103471687-103471860	position 62.31cM			2.93	Fuchuanda× ICG 6382	..
1	main stem height qMHA092.1	A09	2.53	AHGS1478	GAATTTGCCGATAAACCCAG	GGGGGTAGAGAGAGAATGGG	Arahy.09:25970254-25970479	GM2839	TCTCTTTCTTTTCCTCATTCTCTCA	CCACAGCCATAGCAGCAGAG	Arahy.09:105667468-105667655	position 31.01cM			0.12	Fuchuanda× ICG 6383	..
1	main stem height qMHA092.2	A09	2.58	GM2839	TCTCTTTCTTTTCCTCATTCTCTCA	CCACAGCCATAGCAGCAGAG	Arahy.09:105667468-105667655|Arahy.09:105667468-105667655	EM87	CATGCTCCTCCAATTTATTACG	CGAGACTTGAGTGCCTTGTTG	Arahy.09:46853678-46853898|Arahy.19:56666789-56667006|Arahy.09:46853678-46853898|Arahy.19:56666789-56667006	position 42.01cM			0.53	Fuchuanda× ICG 6384	..
2	plant height	05		TC3A12	GCCCATATCAAGCTCCAAAA	TAGCCAGCGAAGGACTCAAT	Arahy.05:41476961-41477159	GM1955	CACACTCTGTCCCCACCATAG	TAACCGCAAGATTCCAAAGAA	Arahy.15:22252543-22252629|Arahy.05:35105562-35105663	position 61.71cM				TAG 24×GPBD 4	Khedikar Y, Pandey M K, Sujay V, et al. Identification of main effect and epistatic quantitative trait loci for morphological and yield-related traits in peanut ( Arachis hypogaea, L.). Molecular Breeding, 2018, 38(1):7.
2	plant height	12	7.12	Seq7H06				IPAHM176	TTCAGCAAAAACATGCAAGG	TGCAATGAGTTATATTCACCTCTCC	Arahy.10:110500218-110500358|Arahy.20:136889346-136889510		0.01cM	1.91cM	5.03	TAG 24×GPBD 4	..
2	plant height	05	6.18	GM1955	CACACTCTGTCCCCACCATAG	TAACCGCAAGATTCCAAAGAA	Arahy.15:22252543-22252629|Arahy.05:35105562-35105663	GM1007	TCGCGAATAACGAAGAAAGAA	ATTCCACTGACGTTGTTCCTG	**		63.21cM	65.21cM	3.49	TAG 24×GPBD 4	..
2	plant height	05		GM633	CAAAGTTTGCAGTGATTTTGTTG	AAATTTTCAGGTAAATCATTCTT	Arahy.05:84171411-84171615	PM179	TGAGTTGTGACGGCTTGTGT	CTGATGCATGTTTAGCACACTT	Arahy.05:47955696-47955802|Arahy.20:51048071-51048152|Arahy.19:128334634-128334722		70.41cM	71.51cM		TAG 24×GPBD 4	..
3	the height of main stem	A03	2.9	AHGS2058	GGAACACCTGAGCCATGAAT	TGCAGCATGGATTCAGAAAA	**	pPGSseq9H8	CTGGATACATCGACGCTGAG	GCGGTCCAATACTAACAAAATC	Arahy.10:80523021-80523264|Arahy.13:24301088-24301334|Arahy.06:101865701-101865938		0.00cM	8.1cM	8.31	Zhonghua 10×ICG12625	Huang L, He H, Chen W, et al. Quantitative trait locus analysis of agronomic and quality-related traits in cultivated peanut ( Arachis hypogaea, L.)Theor Appl Genet,2015,128:1103–1115
3	the height of main stem	B04	2.5	AHGS2429	GGGATTAAGGAAGGAGCAGG	TTGCAAAGGCAATTGCTAAC	**	POCR609	GATGAGTGCACGTAGGGGAC	TGAAACACACCATTCAACACAA	Arahy.04:381939-382122|Arahy.14:799242-799445		0.00cM	8.6cM	6.12	Zhonghua 10×ICG12625	..
3	the height of main stem	B07	2.8	GM2557	GGTAGTATCGCAAGCTCAACG	TACCGTAATGCCAGGGAGAAT	**	GM2067	TCGCCAAGAAGAACAAAACAC	CTGGTCGAAGAAGGGTTCTCT	**		5.8cM	22.6cM	8.9	Zhonghua 10×ICG12625	..
4	the height of main stem	01	5.82	GC-107	GCCCATATCAAGCTCCAAAA	TAGCCAGCGAAGGACTCAAT	Arahy.05:41476961-41477159	TC2B09	GCCCATATCAAGCTCCAAAA	TAGCCAGCGAAGGACTCAAT	Arahy.05:41476961-41477159	position 41.75cM			13.63	Zheng 9001×Zheng 8903	Liu H.Inheritance of main traits related to yield and quality,and their QTL mapping in peanut(Arachis hypogaea L.)Henan Agricultural University,2011:1-79.
4	the height of main stem	01	6.81	TC2B09	GCCCATATCAAGCTCCAAAA	TAGCCAGCGAAGGACTCAAT	Arahy.05:41476961-41477159	ARS220	TTTTAATGCACGAAGCCAATC	CACACCCCGTCATAGGTTCTA	**	position 44.01cM			16.8	Zheng 9001×Zheng 8903	..
4	the height of main stem	01	6.16	ARS220	TTTTAATGCACGAAGCCAATC	CACACCCCGTCATAGGTTCTA	**	ARS141	CTCTCCGATTATAGGCCAACC	TGGCTTCTCCGTGAAAATAAC	Arahy.15:12193912-12194007|Arahy.05:11590698-11590796	position 48.10cM			17.23	Zheng 9001×Zheng 8903	..
4	the height of main stem	01	3.78	ARS141	CTCTCCGATTATAGGCCAACC	TGGCTTCTCCGTGAAAATAAC	Arahy.15:12193912-12194007|Arahy.05:11590698-11590796	GW-231				position 51.62cM			11.97	Zheng 9001×Zheng 8903	..
5	main stem height	15	5.25	GC-38	TTAGCGACAAAGGATGGTGAG	TAGGGACGAAAATAGGGACTGA	**	GC-92	GCCGAGCTAGTTTGATTTGG	TTGGATTTGAATGGAGGAATG	**	position 4.01cM			11.41	Zheng 8903×Yuhua 4	Zhang XY. Inheritance of main traits related to yield,quality and disease resistance and their QTLs mapping in peanut(Arachis hypogaea L.)Zhejiang:Zhejiang University,2011:1-100.
5	main stem height	04	2.9	ARS627	TCTAACCCTTCGGTTCATGG	TCACTATCCCATCCCTGCTC	Arahy.15:20501966-20502182|Arahy.05:36941763-36941929|Arahy.01:3596908-3597087|Arahy.10:86037702-86037888|Arahy.11:9173665-9173866	ARS122	CCCACACACACACACACACTA	AGGTGATGCTGCGTTTCTTT	Arahy.15:8791428-8791562	position 34.13cM			9.05	Zheng 8903×Yuhua 4	..
6	main stem height	07	3.51	AhTE1003	TTTTAGCAGCATCTCATTTATGTCA	CTTCAAATCAAATCAAGCCCT	**	GM2637	ATGCTCTCAGTTCTTGCCTGA	AAGGAGCCAGCTAGCTACATAGT	Arahy.14:139184169-139184303|Arahy.04:124825524-124825678|Arahy.14:139184169-139184303|Arahy.04:124825524-124825678	position 66cM			8.93	79266（P1）×D893（P2）	Li YJ. QTL analysis for plant height, total branching number and pod traits in peanut (Arachis hypogaea L.)Shandong:Shandong Agricultural University,2016:1-59.
6	main stem height	14	8.51	ARS376	TCTCTTTCTTTTCCTCATTCTCTCA	CCACAGCCATAGCAGCAGAG	Arahy.09:105667468-105667655|Arahy.09:105667468-105667655|Arahy.09:105667468-105667655|Arahy.09:105667468-105667655|Arahy.09:105667468-105667655|Arahy.09:105667468-105667655	Seq4G02	TCAACTTTGGCTGCTTCCTT	TCAACCGTTTTTCACTTCCA	**	position 28cM			22.53	79266（P1）×D893（P2）	..
6	main stem height	21	3.64	AHGS2573	AAATGCCTTGTGGGGTCTAA	AAGAATGGTTGCTGGGTCAC	Arahy.18:103666478-103666583|Arahy.07:44844516-44844631|Arahy.18:103666478-103666583|Arahy.07:44844516-44844631|Arahy.18:103666478-103666583|Arahy.07:44844516-44844631	GM1798	GCCACATGGGAGTTTCAGTT	TGCAACATTTGCTGGGTTTA	Arahy.08:28548917-28549090|Arahy.18:4299077-4299241|Arahy.08:28548917-28549090|Arahy.18:4299077-4299241|Arahy.08:28548917-28549090|Arahy.18:4299077-4299241	position 12cM			8.7	79266（P1）×D893（P2）	..
6	main stem height	03	3	AHGS1163	CCCAAGATAAAGCCAACGAA	CAAAGCTGCGATTTGGAAGT	Arahy.02:70503392-70503640|Arahy.02:70503392-70503640	AhTE0951	TTGAATGAGGGACTAAGGACAAA	TTGACCCTTAGATGATGGAGTG	Arahy.02:87131495-87131723|Arahy.02:87131495-87131723	position 13cM			6.26	79266（P1）×D893（P2）	..
6	main stem height	10	3.34	GM623	CAGGATGAACAGGCACAGAAT	ATGAACAATTGCGATTTGGAC	**	TC7C06	GGCAGGGGAATAAAACTACTAACT	TTTTCCTTCCTTCTCCTTTGTC	Arahy.16:2107645-2107760|Arahy.06:16457578-16457749|Arahy.16:2107645-2107760|Arahy.06:16457578-16457749	position 24cM			7.09	79266（P1）×D893（P2）	..
6	main stem height	14	5.61	TC5D06	GAAATTTTAGTTTTCAGCACAGCA	TTTTCCCCTCTTAAATTTTCTCG	Arahy.19:155702431-155702584|Arahy.09:112618661-112618839|Arahy.19:155702431-155702584|Arahy.09:112618661-112618839	AHGS2635	TCTTGCTGATGAAATGCCTG	ATTAATATGGCGCCAAAACG	Arahy.19:157230892-157231129|Arahy.09:110737291-110737532|Arahy.19:157230892-157231129|Arahy.09:110737291-110737532	position 9cM			14.31	79266（P1）×D893（P2）	..
6	main stem height	14	5.79	ARS376	TCTCTTTCTTTTCCTCATTCTCTCA	CCACAGCCATAGCAGCAGAG	Arahy.09:105667468-105667655|Arahy.09:105667468-105667655|Arahy.09:105667468-105667655|Arahy.09:105667468-105667655|Arahy.09:105667468-105667655|Arahy.09:105667468-105667655	Seq4G02	TCAACTTTGGCTGCTTCCTT	TCAACCGTTTTTCACTTCCA	**	position 29cM			13.78	79266（P1）×D893（P2）	..
6	main stem height	07	5.22	AhTE0882	TCTAACCCTACAATTTATCATCCAA	TCGTTGGAAGCTGCAGTTAAT	**	Seq17F06	CGTCGGATTTATCTGCCAGT	AGTAGGGGCAAGGGTTGATG	**	position 38cM			10.11	79266（P1）×D893（P2）	..
6	main stem height	07	4.58	AHS1000	TGTGCATGTGAACCATGAAA	CCCTTTTGTGCTGTGTTTTG	Arahy.14:138986486-138986732|Arahy.14:139044843-139045084|Arahy.04:124685371-124685617|Arahy.14:138986486-138986732|Arahy.14:139044843-139045084|Arahy.04:124685371-124685617	AHGS1353	CCTCGAGTGGATGAGAGGAG	GTGCCGTTTTATCCCAAAGA	Arahy.04:94872059-94872246|Arahy.04:94872059-94872246	position 78cM			9.74	79266（P1）×D893（P2）	..
6	main stem height	14	7.17	ARS376	TCTCTTTCTTTTCCTCATTCTCTCA	CCACAGCCATAGCAGCAGAG	Arahy.09:105667468-105667655|Arahy.09:105667468-105667655|Arahy.09:105667468-105667655|Arahy.09:105667468-105667655|Arahy.09:105667468-105667655|Arahy.09:105667468-105667655	Seq4G02	TCAACTTTGGCTGCTTCCTT	TCAACCGTTTTTCACTTCCA	**	position 28cM			13.84	79266（P1）×D893（P2）	..
6	main stem height	21	6.58	GM1798	GCCACATGGGAGTTTCAGTT	TGCAACATTTGCTGGGTTTA	Arahy.08:28548917-28549090|Arahy.18:4299077-4299241|Arahy.08:28548917-28549090|Arahy.18:4299077-4299241	AhTE0846	TTTTGATAGATTTTGAGTGGAAAA	CCATCATCCAAAGGTCAAAAA	**	position 13cM			13.19	79266（P1）×D893（P2）	..
6	main stem height	13	2.71	AhTE0843	ATTATAAATATCATCACATCGAAATCA	TTTTTGTAACATATCAAAATCAAACCA	**	AhTE0122	TTCAGGCGGTTTTCGTATTC	TCACATCGAAATCATGAGAGG	**	position 17cM			6	79266（P1）×D893（P2）	..
6	main stem height	14	4.53	AHGS2635	TCTTGCTGATGAAATGCCTG	ATTAATATGGCGCCAAAACG	Arahy.19:157230892-157231129|Arahy.09:110737291-110737532|Arahy.19:157230892-157231129|Arahy.09:110737291-110737532|Arahy.19:157230892-157231129|Arahy.09:110737291-110737532	AhTE0915	TCCATCATCCAAAGGTCAAA	AAAGCGGTGAAAATAAAAGCA	**	position 11cM			9.68	79266（P1）×D893（P2）	..
6	main stem height	14	4.67	ARS376	TCTCTTTCTTTTCCTCATTCTCTCA	CCACAGCCATAGCAGCAGAG	Arahy.09:105667468-105667655|Arahy.09:105667468-105667655|Arahy.09:105667468-105667655|Arahy.09:105667468-105667655|Arahy.09:105667468-105667655|Arahy.09:105667468-105667655	Seq4G02	TCAACTTTGGCTGCTTCCTT	TCAACCGTTTTTCACTTCCA	**	position 30cM			11.88	79266（P1）×D893（P2）	..
6	main stem height	14	5.71	AHGS2635	TCTTGCTGATGAAATGCCTG	ATTAATATGGCGCCAAAACG	Arahy.19:157230892-157231129|Arahy.09:110737291-110737532|Arahy.19:157230892-157231129|Arahy.09:110737291-110737532|Arahy.19:157230892-157231129|Arahy.09:110737291-110737532	AhTE0915	TCCATCATCCAAAGGTCAAA	AAAGCGGTGAAAATAAAAGCA	**	position 11cM			16.61	79266（P1）×D893（P2）	..
6	main stem height	14	6.77	ARS376	TCTCTTTCTTTTCCTCATTCTCTCA	CCACAGCCATAGCAGCAGAG	Arahy.09:105667468-105667655|Arahy.09:105667468-105667655|Arahy.09:105667468-105667655|Arahy.09:105667468-105667655|Arahy.09:105667468-105667655|Arahy.09:105667468-105667655	Seq4G02	TCAACTTTGGCTGCTTCCTT	TCAACCGTTTTTCACTTCCA	**	position 28cM			17.94	79266（P1）×D893（P2）	..
6	main stem height	21	3.45	AHGS2573	AAATGCCTTGTGGGGTCTAA	AAGAATGGTTGCTGGGTCAC	Arahy.18:103666478-103666583|Arahy.07:44844516-44844631|Arahy.18:103666478-103666583|Arahy.07:44844516-44844631|Arahy.18:103666478-103666583|Arahy.07:44844516-44844631	GM1798	GCCACATGGGAGTTTCAGTT	TGCAACATTTGCTGGGTTTA	Arahy.08:28548917-28549090|Arahy.18:4299077-4299241|Arahy.08:28548917-28549090|Arahy.18:4299077-4299241|Arahy.08:28548917-28549090|Arahy.18:4299077-4299241	position 12cM			8.85	79266（P1）×D893（P2）	..
7	main stem height															Huayu28（P1）×P76（P2）	Zhang SZ, Chen J, Qiu JL, et al. QTL mapping for main stem height, first branch length and branch numberbased on a high-density linkage map in peanut (Arachis hypogaea L.)[J]. Journal of Peanut Science, 2019, 048(002):1-9.
7	qMSHA01.1	1	10.38	Marker4138449	Aradu.A01: 93669777-93669934			Marker4133871	Aradu.A01: 94238761-94239005				63.913cM	65.906cM	0~116.003	Huayu28（P1）×P76（P2）	Hu XH , Zhang SZ , Miao HR , et al. High-Density Genetic Map Construction and Identification of QTLs Controlling Oleic and Linoleic Acid in Peanut using SLAF-seq and SSRs[J]. Scientific Reports, 2018, 8(1):5479.
7	qMSHA10.1	10	5	Marker3807156	Aradu.A10: 8519961-8520203			Marker3692874	Aradu.A10: 4081763-4082034				0	4.8cM	0~112.512	Huayu28（P1）×P76（P2）	..
7	qMSHB03.1	13	5.9	Marker4642762	Araip.B03: 5924488-5924750			Marker4762074	Araip.B03: 14842593-14842787				26.26cM	33.48cM	0~119.452	Huayu28（P1）×P76（P2）	..
7	qMSHB03.2	13	2.79	Marker4676482	Araip.B03: 27643916-27644229			Marker4855458	Araip.B03: 29331142-29331399				77.649cM	78.5cM	0~119.452	Huayu28（P1）×P76（P2）	..
8	the height of main stem	03										A03: 26481539				158 peanut accessions	Zhang XG, Zhang JH, He XY, Wang Y, Ma XL and Yin DM. . Genome-Wide Association Study of Major Agronomic Traits Related to Domestication in Peanut. Plant Sci.https://doi.org/10.3389/fpls.2017.01611
9	plant height	A09		AHGS2130	GCAGAGAGTTGGGAAGAGGA	CCGATTCAAGCCCGTTAGTA	**	AGGS2492	AACGGTTCGTCAATCATAGCTT	AAAGAGCCATTCAGCTCATTTC	Arahy.09:55271255-55271450	position 27.6cM	27.3cM	27.9cM	21.6	Yuanza9102×Xuzhou68-4	Chen WG, Luo HY, Liu N et al. QTL Mapping for Shelling Percentage and Plant Height in Cultivated Peanut (Arachis hypogaea L.) Acta Agronomica Sinica, 2018, 044(008):1142-1151.(in Chinese with English abstract)
9		A05		pPGPSeq2F10	GTGGTGGCGGTGTAATCTTT	AAACGCAAAACTCTCCCTCA	Arahy.15:26261078-26261187|Arahy.15:26261078-26261187	AGGS1167	TTCCATCTACCTCGCAGAAAGT	TTACCCTTTCCCTCTCTGCTTT	**	position 85.6cM	83.7cM	85.8cM	14.19	Yuanza9102×Xuzhou68-4	..
9		B03		AGGS1369	AACTGGTGAAATGGAGTGGAGT	TTTAACCTCCCTTGTGGGTATG	Arahy.03:2270991-2271219	GM1854	CCCCAACCCTTTCTTTCTCTT	TGGTGGTGTTTTGTTGTTGTT	Arahy.03:142728427-142728522|Arahy.13:593552-593651	position 50.6cM	46.6cM	59.6cM	12.15	Yuanza9102×Xuzhou68-4	..
9		B04		Ai04B2241	CAAGGATACGATGCCAGTTCAC	AGCTTCTCTCACCGTTGTTGAT	Arahy.14:111224643-111224841	AGGS1601	AAGAAGACCACGAAGATGTTGC	CTGCTTCTTTCTCGTCGTCAA	Arahy.14:120244892-120245116	position 44.7cM	43.7cM	45.0cM	10.3	Yuanza9102×Xuzhou68-4	..
10	plant height	LG14	6.58	ARS376	TCTCTTTCTTTTCCTCATTCTCTCA	CCACAGCCATAGCAGCAGAG	Arahy.09:105667468-105667655|Arahy.09:105667468-105667655|Arahy.09:105667468-105667655|Arahy.09:105667468-105667655|Arahy.09:105667468-105667655|Arahy.09:105667468-105667655	SEQ4G02	TCAACTTTGGCTGCTTCCTT	TCAACCGTTTTTCACTTCCA	**		28cM	30cM		79266（P1）×D893（P2）	Li Y, Li L, Zhang X, Zhang K, et al. QTL mapping and marker analysis of main stem height and the first lateral branch length in peanut (Arachis hypogaea L.).Euphytica, 2017, 213: 57
10		LG14	5.12	AHGS2635	TCTTGCTGATGAAATGCCTG	ATTAATATGGCGCCAAAACG	Arahy.19:157230892-157231129|Arahy.09:110737291-110737532|Arahy.19:157230892-157231129|Arahy.09:110737291-110737532|Arahy.19:157230892-157231129|Arahy.09:110737291-110737532	AhTE0915	TCCATCATCCAAAGGTCAAA	AAAGCGGTGAAAATAAAAGCA	**	position 11cM				79266（P1）×D893（P2）	..
10		LG21	3.55	AHGS2573	AAATGCCTTGTGGGGTCTAA	AAGAATGGTTGCTGGGTCAC	Arahy.18:103666478-103666583|Arahy.07:44844516-44844631|Arahy.18:103666478-103666583|Arahy.07:44844516-44844631|Arahy.18:103666478-103666583|Arahy.07:44844516-44844631	GM1798	GCCACATGGGAGTTTCAGTT	TGCAACATTTGCTGGGTTTA	Arahy.08:28548917-28549090|Arahy.18:4299077-4299241|Arahy.08:28548917-28549090|Arahy.18:4299077-4299241|Arahy.08:28548917-28549090|Arahy.18:4299077-4299241	position 12cM				79266（P1）×D893（P2）	..
10		LG3	3	AHGS1163	CCCAAGATAAAGCCAACGAA	CAAAGCTGCGATTTGGAAGT	Arahy.02:70503392-70503640|Arahy.02:70503392-70503640	AhTE0951	TTGAATGAGGGACTAAGGACAAA	TTGACCCTTAGATGATGGAGTG	Arahy.02:87131495-87131723|Arahy.02:87131495-87131723	position 13cM				79266（P1）×D893（P2）	..
10		LG7	5.22	AhTE0882	TCTAACCCTACAATTTATCATCCAA	TCGTTGGAAGCTGCAGTTAAT	**	SEQ17F06	CGTCGGATTTATCTGCCAGT	AGTAGGGGCAAGGGTTGATG	**	position 38cM				79266（P1）×D893（P2）	..
10		LG7	3.51	AhTE1003	TTTTAGCAGCATCTCATTTATGTCA	CTTCAAATCAAATCAAGCCCT	**	GM2637	ATGCTCTCAGTTCTTGCCTGA	AAGGAGCCAGCTAGCTACATAGT	Arahy.14:139184169-139184303|Arahy.04:124825524-124825678|Arahy.14:139184169-139184303|Arahy.04:124825524-124825678	position 66cM				79266（P1）×D893（P2）	..
10		LG7	4.58	AHS1000	TGTGCATGTGAACCATGAAA	CCCTTTTGTGCTGTGTTTTG	Arahy.14:138986486-138986732|Arahy.14:139044843-139045084|Arahy.04:124685371-124685617|Arahy.14:138986486-138986732|Arahy.14:139044843-139045084|Arahy.04:124685371-124685617	AHGS1353	CCTCGAGTGGATGAGAGGAG	GTGCCGTTTTATCCCAAAGA	Arahy.04:94872059-94872246|Arahy.04:94872059-94872246	position 78cM				79266（P1）×D893（P2）	..
10		LG10	3.34	GM623	CAGGATGAACAGGCACAGAAT	ATGAACAATTGCGATTTGGAC	**	TC7C06	GGCAGGGGAATAAAACTACTAAC	TTTTCCTTCCTTCTCCTTTGTC	Arahy.16:2107645-2107760|Arahy.06:16457578-16457749|Arahy.16:2107645-2107760|Arahy.06:16457578-16457749	position 24cM				79266（P1）×D893（P2）	..
10		LG13	2.71	AhTE0843	TCTAACCCTACAATTTATCATCCAA	TCGTTGGAAGCTGCAGTTAAT	**	AhTE0122	TTCAGGCGGTTTTCGTATTC	TCACATCGAAATCATGAGAGG	**	position 17cM				79266（P1）×D893（P2）	..
10		LG14	5.61	TC5D06	GAAATTTTAGTTTTCAGCACAGCA	TTTTCCCCTCTTAAATTTTCTCG	Arahy.19:155702431-155702584|Arahy.09:112618661-112618839|Arahy.19:155702431-155702584|Arahy.09:112618661-112618839	AHGS2635	TCTTGCTGATGAAATGCCTG	ATTAATATGGCGCCAAAACG	Arahy.19:157230892-157231129|Arahy.09:110737291-110737532|Arahy.19:157230892-157231129|Arahy.09:110737291-110737532	position 9cM				79266（P1）×D893（P2）	..
10		LG21	6.58	GM1798	GCCACATGGGAGTTTCAGTT	TGCAACATTTGCTGGGTTTA	Arahy.08:28548917-28549090|Arahy.18:4299077-4299241|Arahy.08:28548917-28549090|Arahy.18:4299077-4299241	AhTE0846	TTTTGATAGATTTTGAGTGGAAAA	CCATCATCCAAAGGTCAAAAA	**	position 13cM				79266（P1）×D893（P2）	..
11	plant height
11	CqPHA4a	A04	4.9	AGGS1547	GGAGGGAGACTTCATAGTCGAA	TAATGTGATTCGGTGCACTTGT	Arahy.04:32134267-32134477	AGGS1206	CAGACAAACCAAGCCAATCTTT	TGAACTATCAAGGGCCAGAAGT	Arahy.04:30566383-30566581|Arahy.04:30549364-30549554	position 61.9cM	61.6cM	62.2cM	9.45	Zhonghua 10×ICG12625	Huang L, Ren X, Wu B, et al. Development and and deployment of a high-density linkage map identified quantitative trait loci for plant height in peanut (Arachis hypogaea L.). Sci Rep, 2016, 6: 39478
	CqPHA4b	A04	4.78	AGGS2261-1	CTCCCATCTTCCTTCACAGTTC	ACGGCGACTAAGTGATGAGTTT	Arahy.04:11637584-11637799|Arahy.07:73895033-73895248	AHGA170476	ACGAAGAACTCAGCTCCGTC	GCAAATGGAATTCATGCAAA	Arahy.04:7674072-7674292	position 70.3cM	69.7cM	71cM	10.84	Zhonghua 10×ICG12625	..
	plant height
12	cqPHA05	A05		pPGPSeq2F10	GTGGTGGCGGTGTAATCTTT	AAACGCAAAACTCTCCCTCA	Arahy.15:26261078-26261187|Arahy.15:26261078-26261187	AGGS1187	CTAGGGCTTGGAAGTGAGAGAA	GGTGCTGCTGTTACCGACTTAT	Arahy.05:29900063-29900254	position 85.54cM	84.55cM	86.53cM		Yuanza 9102 × Xuzhou 68-10 (YX) and Xuhua13 × Zhonghua 6 (XZ)	Lv JW, Liu N, Guo JB, Xu ZJ, Li XP et al. Stable QTLs for plant height on chromosome A09 identified from two mapping populations in Peanut (Arachis hypogaea L.). Front. Plant Sci. 9:684. doi: 10.3389/fpls.2018.00684
12	cqPHA09.a	A09		AhTE0726	ACCTTTCACATCCACAAGCC	TCCATCATCCAAAGGTCAAA	**	AGGS0400	GGGAATAGCGAGATACATGTCAG	TTGGAGATAGCTGCAAGTTTGA	Arahy.08:42046342-42046536	position 21.04cM	20.87cM	21.22cM		Yuanza 9102 × Xuzhou 68-10 (YX) and Xuhua13 × Zhonghua 6 (XZ)
12	cqPHA09.b	A09		Ad09A6594				GNB136	GATTTAATGGGGGATGAGGG	TCACCCACACCCTTTTGATT	Arahy.09:24236245-24236341	position 24.60cM	24.44cM	24.75cM		Yuanza 9102 × Xuzhou 68-10 (YX) and Xuhua13 × Zhonghua 6 (XZ)
12	cqPHA09.c	A09		Ad09A7577				AGGS1606	CTCACACATACACAACCTGCTG	CATCGAGTAGTATGGATGCTTGA	Arahy.19:64051950-64052155|Arahy.19:64036298-64036503|Arahy.09:55846241-55846473	position 26.91cM	26.73cM	27.08cM		Yuanza 9102 × Xuzhou 68-10 (YX) and Xuhua13 × Zhonghua 6 (XZ)
12	cqPHA09.d	A09		Ad09A3779				GNB377	TGAATACAAGCTATTTGGTGCAT	GGAGTGAGTGAAGAATTGTTGAAA	Arahy.10:92600579-92600794	position 33.90cM	32.25cM	35.56cM		Yuanza 9102 × Xuzhou 68-10 (YX) and Xuhua13 × Zhonghua 6 (XZ)
12	cqPHB03	B03		AHGS1276	CCAGAGAGAACAATAGCCCG	CTCCCCTCTTCCTTTTCACC	Arahy.13:139288789-139288953|Arahy.19:4854304-4854453	AGGS1369				position 42.84cM	39.17cM	46.52cM		Yuanza 9102 × Xuzhou 68-10 (YX) and Xuhua13 × Zhonghua 6 (XZ)
12	cqPHB05	B05		AGGS2287	TTTCTTTCTTCTCTGGTGTGAGC	AGGCACAATGCACTCAAGTATG	Arahy.15:18427187-18427373	AHGS1755	GAGGAAGAACTGGGCATGAA	CATCAGCCTAAGCCCACATA	**	position 55.51cM	54.80cM	56.21cM		Yuanza 9102 × Xuzhou 68-10 (YX) and Xuhua13 × Zhonghua 6 (XZ)
12	cqPHB08	B08		AHGS1945	TGGGAGTCATGGCAATTTTT	CACCATCTCTCATCCATTTTCA	Arahy.18:117806179-117806306	AGGS1686	ATTCAATGAAGCAATGGAGGAG	GGTCATGCTTGTTCTCTTTCCT	Arahy.18:117834537-117834722	position 21.53cM	20.29cM	22.78cM		Yuanza 9102 × Xuzhou 68-10 (YX) and Xuhua13 × Zhonghua 6 (XZ)

## Sheet: Fbl
Reference No.	QTL Name	LG	LOD	Marker Low	F-primer	R-primer	Low_position	Marker High	F-primer	R-primer	High_position	Position	Start	Stop	Marker R2	Map Name	Reference
7	the first Branch Length															Huayu28（P1）×P76（P2）	Zhang SZ, Chen J, Qiu JL, et al. QTL mapping for main stem height, first branch length and branch numberbased on a high-density linkage map in peanut (Arachis hypogaea L.)[J]. Journal of Peanut Science, 2019, 048(002):1-9.
7	qFBLA01.1	1	14.53	Aradu.A01: 32289490-32289725				Aradu.A01: 33852860-33852932					37.711cM	38.061cM	0~116.003	Huayu28（P1）×P76（P2）	..
7	qFBLA01.2	1	12.68	Aradu.A01: 93669777-93669934				Aradu.A01: 94238761-94239005					63.913cM	65.906cM	0~116.003	Huayu28（P1）×P76（P2）	..
7	qFBLA10.1	10	5.35	Aradu.A10: 8519961-8520203				Aradu.A10: 4081763-4082034					0	4.8cM	0~112.512	Huayu28（P1）×P76（P2）	..
7	qFBLB03.1	13	5.9	Araip.B03: 5924488-5924750				Araip.B03: 14842593-14842787					26.26cM	33.48cM	0~119.452	Huayu28（P1）×P76（P2）	..
7	qFBLB03.2	13	2.66	Araip.B03: 27643916-27644229				Araip.B03: 29331142-29331399					77.649cM	78.5cM	0~119.452	Huayu28（P1）×P76（P2）	..
10	lateral branch length	LG11	7.15	ARS203				AHS1413	CAAGACATGGCACATCATCA	TTTCCCACTCATCAATGCAA	Arahy.06:113025172-113025379|Arahy.16:152329177-152329384		3cM	5cM	13.83	79266（P1）×D893（P13）	Li Y, Li L, Zhang X, Zhang K, et al. QTL mapping and marker analysis of main stem height and the first lateral branch length in peanut (Arachis hypogaea L.).Euphytica, 2017, 213: 57
10		LG14	4.06	ARS376	TCTCTTTCTTTTCCTCATTCTCTCA	CCACAGCCATAGCAGCAGAG	Arahy.09:105667468-105667655	SEQ4G02	TCAACTTTGGCTGCTTCCTT	TCAACCGTTTTTCACTTCCA	**		29cM	30cM	12.59	79266（P1）×D893（P14）	..
10		LG7	6.03	AHGS1160	ACTCAAAAGAGCGCGACAAT	CAAACTATCAAGTGGCGCAG	**	AHS1741	CGCAATTACTGCCACCATTA	TTGCTTCAGCAAAGTCAACG	Arahy.04:3710992-3711189|Arahy.14:5060897-5061079	position 80cM			6.57	79266（P1）×D893（P15）	..
10		LG14	2.96	TC5D06	GAAATTTTAGTTTTCAGCACAGCA	TTTTCCCCTCTTAAATTTTCTCG	Arahy.19:155702431-155702584|Arahy.09:112618661-112618839	AHGS2635	TCTTGCTGATGAAATGCCTG	ATTAATATGGCGCCAAAACG	Arahy.19:157230892-157231129|Arahy.09:110737291-110737532	position 10cM				79266（P1）×D893（P16）	..
10		LG7	4.06	AhM091	ATTTGGGATGCTGCTTATGG	GCATTTCTTTCCATCACTGG	**	AS1RN17A0	AAAAGGCTCAATCGCAGTTTAC	TGGTTCTTCTTCTTCCAATGCT	**	position 25cM			6.77	79266（P1）×D893（P17）	..
10		LG7	6.03	ARS306				AHGS0390	CATCATCCAATCACAATCCA	GTGGGGGAAGATCTACGACA	Arahy.15:91332649-91332863	position 45cM			8.43	79266（P1）×D893（P18）	..
10		LG7	2.96	AHGS1471	CAAGAAAGAACGTGCGGC	AACCTGCCTACCCTTGGTCT	Arahy.14:89074048-89074252	GM1720	GCAGTTGAAAGTGTGAAAGCA	GCAGTCAAAGCACAAGACAAG	**	position 86cM			8.25	79266（P1）×D893（P19）	..
10		LG10	4.62	GM623	CAGGATGAACAGGCACAGAAT	ATGAACAATTGCGATTTGGAC	**	TC7C06	GGCAGGGGAATAAAACTACTAACT	TTTTCCTTCCTTCTCCTTTGTC	Arahy.16:2107645-2107760|Arahy.06:16457578-16457749	position 24cM			6.81	79266（P1）×D893（P20）	..
10		LG13	3.06	AhTE0254	CTTTCTTTCTATTCGTGCCAAAA	TTAAAGATCTGTAGCTGGCCAAA	**	AhTE0843	ATTATAAATATCATCACATCGAAATCA	TTTTTGTAACATATCAAAATCAAACCA	**	position 5cM			5.89	79266（P1）×D893（P21）	..
10		LG13	2.86	AhTE0843	ATTATAAATATCATCACATCGAAATCA	TTTTTGTAACATATCAAAATCAAACCA	**	AhTE0122	TTCAGGCGGTTTTCGTATTC	TCACATCGAAATCATGAGAGG	**	position 16cM			6.84	79266（P1）×D893（P22）	..
10		LG14	4.39	AHGS2635	TCTTGCTGATGAAATGCCTG	ATTAATATGGCGCCAAAACG	Arahy.19:157230892-157231129|Arahy.09:110737291-110737532	AhTE0915	TCCATCATCCAAAGGTCAAA	AAAGCGGTGAAAATAAAAGCA	**	position 15cM			6.4	79266（P1）×D893（P23）	..
10		LG14	6.85	GM849	CGCCAAAAGAAGAAGAGAAGC	ATCCCCACCAACAATACATGA	**	ARS376				position 24cM			19.02	79266（P1）×D893（P24）	..
10		LG18	4.08	AHGS2781	TGGATGGATCCCTGCTATTC	ACTCTCATTGCCCAATGTCC	**	AhTE0211	TTTACCAAACATTTCCGTATTT	CTTTTTGGTGGCTACTCCAATG	**	position 0cM			6.12	79266（P1）×D893（P25）	..
10		LG20	3.59	AhTE0633	TCCTTCAGTGAAACAGATGGC	ATTCTTGTTTCGGTTTTGCG	**	AhTE0143	CTGCTTTCCTATGTCCACCAG	CCTCACTTTTCTTCTTAGTGAGCA	**	position 80cM			9.56	79266（P1）×D893（P26）	..
10		LG21	4.7	AHGS2573	AAATGCCTTGTGGGGTCTAA	AAGAATGGTTGCTGGGTCAC	Arahy.18:103666478-103666583|Arahy.07:44844516-44844631	GM1798	GCCACATGGGAGTTTCAGTT	TGCAACATTTGCTGGGTTTA	Arahy.08:28548917-28549090|Arahy.18:4299077-4299241	position 12cM			7.16	79266（P1）×D893（P27）	..
10		LG21	3.33	GM1798	GCCACATGGGAGTTTCAGTT	TGCAACATTTGCTGGGTTTA	Arahy.08:28548917-28549090|Arahy.18:4299077-4299241	AhTE0846	TTTTGATAGATTTTGAGTGGAAAA	CCATCATCCAAAGGTCAAAAA	**	position13cM			4.47	79266（P1）×D893（P28）	..
