# Supplementary material for: The Genetic Base for Peanut Height-Related Traits Revealed by a Meta-Analysis
Source: Plants (Basel). 2021 May 25;10(6):1058. doi: 10.3390/plants10061058 (PMC8227209; doi:10.3390/plants10061058)
Supplement: Supplementary file 1 [file plants-10-01058-s001.zip › plants-1208579-supplementary/TableS5.xlsx]

## Sheet: Table S5
Table S5. A summary of the specific/common candidate genomic regions for Ph and Fbl that are acquired from both the present and earlier studies.
No.	Chr.	Regions	Number of annotated genes	Source	Gene ID
Trait Ph-specific
1	Arahy.01	3525563-3688613	16	Zhang et al. 2019	arahy.H5QRAE，arahy.M3PRRA，arahy.1G2CVV，arahy.XV5AQQ，arahy.Q8DMES，arahy.7WU83X，arahy.TIC55L，arahy.Z8B0E4，arahy.7IJ4L5，arahy.78KBF3，arahy.SZ684F，arahy.PGB2FB，arahy.PF3RBZ，arahy.2BRI9I，arahy.A0WXBW，arahy.D84CI6，
2	Arahy.02	38103519-38108544	1	I	arahy.0ES9VU，
		37979162-38179162	3	I	arahy.Q5DY87, arahy.78SF9D, arahy.GIKJ41
		70413292-70552177	4	Li et al, 2017	arahy.QN1HMQ，arahy.BV54DM，arahy.UMBD9R，arahy.UL6NUJ，
		87051991-87223659	9	Li et al, 2017	arahy.0WKU4E，arahy.L6Q662，arahy.8PX07I，arahy.Q5C4BX，arahy.99XRU9，arahy.WI2C94，arahy.J7LX5I，arahy.VWK7AP，arahy.BSZ7N6，
3	Arahy.03	2184648-2379071	17	Chen et al. 2018	arahy.36ZVTJ，arahy.T6X9B2，arahy.RQ7QZ9，arahy.M2HQ4Q，arahy.HMN99B，arahy.6W0K3P，arahy.Z9SVTE，arahy.5J20R8，arahy.XKSF6X，arahy.K6QUG2，arahy.3GQW45，arahy.Z8RB6C，arahy.PDCB5X，arahy.EZE0FP，arahy.06S5B0，arahy.VT6XC8，arahy.1Q8FTJ，
		142625141-142819142	22	Chen et al. 2018	arahy.GXV5N1，arahy.IA90BR，arahy.2NR2PL，arahy.A89EQ4，arahy.AI5VH5，arahy.IHT531，arahy.AH38KH，arahy.6K70BV，arahy.0LH6ZS，arahy.6YF7SG，arahy.YKX5UN，arahy.SQM4K2，arahy.FL4TQK，arahy.YWPQ0A，arahy.M2JIZN，arahy.TJI57B，arahy.XDLX4G，arahy.0LW32C，arahy.DE1BNK，arahy.B4L9Q8，arahy.UYME09，arahy.KD1GVP，
4	Arahy.04	280673-482848	25	Huang et al. 2015	arahy.BDU0ZX，arahy.NFUI4Q，arahy.45B5IY，arahy.NC09XL，arahy.LL1IKB，arahy.UB9II0，arahy.06ZF6Z，arahy.5D60HD，arahy.Z4J9LG，arahy.XX5QBN，arahy.NZNX6H，arahy.B7PNIQ，arahy.DY30JI，arahy.RFG9X9，arahy.XT452W，arahy.DXAL0M，arahy.VK0N59，arahy.DY6LD8，arahy.AUE0A3，arahy.QBG9HZ，arahy.48WV5B，arahy.FAMU12，arahy.UED96S，arahy.XLU01S，arahy.6677MB，
		7581366-7702531	15	Li et al, 2016	arahy.050RSH，arahy.F5KW1T，arahy.69YY09，arahy.707XXS，arahy.117UGC，arahy.8Z0244，arahy.ZYW4EC，arahy.G8XCWG，arahy.AIV2HF，arahy.Z186RR，arahy.LIZK6F，arahy.X1E2Z0，arahy.0JHG5Q，arahy.10QHSJ，arahy.N8P5TW，
		11579870-11729616	8	Huang et al. 2015	arahy.N39QDT，arahy.NII7HE，arahy.0WCZ1V，arahy.18BCEG，arahy.NY1VBY，arahy.JD08SZ，arahy.08SQ5V，arahy.58WBAP，
		30448707-30581450	4	Huang et al. 2015	arahy.TJ6H4J，arahy.ZACS09，arahy.1CL3Z3，arahy.14DVUV，
		94804386-94805917	1	Li et al, 2017	arahy.MI395F，
		124627358-124921558	37	Li et al, 2017	arahy.5UX7QI，arahy.RFM5HW，arahy.QNIY5E，arahy.U4X66R，arahy.9W4GU5，arahy.TV0DXR，arahy.941VE1，arahy.PE1GUB，arahy.PDK3ML，arahy.LCE3KG，arahy.KJE0V2，arahy.Q3DSX2，arahy.4AJM7A，arahy.FZCB8L，arahy.KD9PJ3，arahy.P429WZ，arahy.91AYI4，arahy.J2ZPNJ，arahy.C20YX1，arahy.F2V67K，arahy.LEQ6N6，arahy.LA4UJ9，arahy.0N1ZDK，arahy.3FEN5I，arahy.N2EXWG，arahy.54P96V，arahy.7QG3JR，arahy.6MF5PG，arahy.B798EQ，arahy.9U7L2M，arahy.D1A…
5	Arahy.05	11488392-11640646	14	Liu et al. 2011	arahy.8SWZ13，arahy.U2HICA，arahy.NN6EDM，arahy.YAN8XY，arahy.BG5TTX，arahy.SNR3ID，arahy.7NQA48，arahy.7AT94J，arahy.B5QQYI，arahy.CH6R50，arahy.4MV4X2，arahy.6RZF8I，arahy.G7SZCR，arahy.QB26WD，
		29894459-29947406	3	Khedikar et al. 2018; Lv et al. 2018	arahy.Z0ELT9，arahy.LTR731，arahy.2B31R0，
		35016888-35147721	7	Khedikar et al. 2018; Lv et al. 2018	arahy.77ZQ01，arahy.XEW4VK，arahy.K5I6LX，arahy.UVB7WH，arahy.V10K31，arahy.F6J9N2，arahy.SF9HJV，
		36854704-36987724	11	Zhang et al. 2011	arahy.CBXD69，arahy.YQQ37R，arahy.I4QQIE，arahy.M3KMZQ，arahy.SQ144R，arahy.XB9ITR，arahy.J115LT，arahy.L5DPF9，arahy.YD0JFD，arahy.NZLK2N，arahy.FCT2UL，
		41398582-41518858	8	Khedikar et al. 2018; Huang et al. 2015; Liu et al. 2011	arahy.5HE67G，arahy.WVX9PU，arahy.R3N6QG，arahy.DV8VVK，arahy.L1BT9E，arahy.AVNA5K，arahy.K7FQ7Q，arahy.9S2WM4，
		47952288-48011777	2	Khedikar et al. 2018	arahy.PCJG5Z，arahy.74ATFD，
		84208719-84236722	3	Khedikar et al. 2018	arahy.NMG0M7，arahy.9KWN96，arahy.DX1TMZ，
6	Arahy.06	16372027-16561427	14	Li et al. 2017	arahy.PFTP2A，arahy.3N2IHS，arahy.2393XD，arahy.EJB0XI，arahy.LY00QK，arahy.GF44T2，arahy.909U31，arahy.HM2HLZ，arahy.BMAR8E，arahy.7FJE7K，arahy.WD5WT3，arahy.QLM8IR，arahy.1EWU2Y，arahy.01LY89，
		41583931-41629981	4	Cheng et al. 2015	arahy.ZE4DKJ，arahy.3C34JQ，arahy.U3DP0D，arahy.K7JVCN，
		97082602-97198229	4	Cheng et al. 2015	arahy.65DI7F，arahy.0WRQ79，arahy.LZ7AI2，arahy.Q8LDW0，
		101777877-101959830	7	Cheng et al. 2016	arahy.30ZBSQ，arahy.Q0XRI0，arahy.CR8XX2，arahy.GHWN3W，arahy.84ZT1I，arahy.S4RYGS，arahy.Z7CMWA，
		103371613-103574048	8	Cheng et al. 2017	arahy.Q2PGQ6，arahy.5MY81K，arahy.31KTN8，arahy.8Y7GXP，arahy.EBNM3F，arahy.0LD5E8，arahy.MYD918，arahy.EF0AHW，
7	Arahy.07	17561838-17662019	7	Cheng et al. 2018	arahy.5FU9MJ，arahy.FQ0VZJ，arahy.8EG8MS，arahy.J19R9Y，arahy.F6FK5R，arahy.6H61SH，arahy.FMT65J，
		73820535-73969844	6	Cheng et al. 2019	arahy.I20P02，arahy.6F6BXS，arahy.PN7KIB，arahy.D3YML1，arahy.ZE7E52，arahy.2H7CBW，
8	Arahy.08	41949574-42150578	8	Lv et al. 2018	arahy.3D1CEA，arahy.MU6WT9，arahy.Q1PQJC，arahy.0T77JN，arahy.0NLM3R，arahy.S9SFIE，arahy.0G4IZN，arahy.F3LGCQ，
9	Arahy.09	24189946-24309355	2	Lv et al. 2018	arahy.WSZK9U，arahy.6T86ZR，
		25892435-26055448	5	Cheng et al. 2015	arahy.UJ98VB，arahy.D1ETDV，arahy.RDH47T，arahy.TNV6EF，arahy.K6L3AX，
		46848969-46854312	1	Cheng et al. 2015	arahy.X7Z7AQ，
		55310222-55911371	7	Chen et al. 2018	arahy.AI24NX，arahy.DI66CK，arahy.ZNL5N1，arahy.6DP7JI，arahy.HUZG22，arahy.028SBR，arahy.K0H003，
10	Arahy.10	80516720-80517088	1	Huang et al. 2015	arahy.EWSB42，
		85944076-86044222	3	Zhang et al. 2011	arahy.D42UYZ，arahy.F4DV7V，arahy.6A530T，
		92498079-92692810	6	Lv et al. 2018	arahy.M6ATHE，arahy.ZA14E0，arahy.4FGN3C，arahy.KXR240，arahy.LGG0U4，arahy.043Q1E，
		110408408-110560109	10	Khedikar et al. 2018	arahy.YMN08X，arahy.NGU5W2，arahy.NQW8T9，arahy.6RE8G6，arahy.C25U6B，arahy.Y6E3CC，arahy.GI8EHX，arahy.UY7AXN，arahy.LA1S8R，arahy.T9QV62，
11	Arahy.11	9079263-9274222	15	Cheng et al. 2015	arahy.137S2Z，arahy.CBV847，arahy.N4EVUV，arahy.3RGS9M，arahy.R0BHUP，arahy.44A4XL，arahy.ZTJ0QN，arahy.PB8381，arahy.LCTM2T，arahy.2MC5P2，arahy.B4ISX2，arahy.P77KQN，arahy.SU8QF6，arahy.TWJV4J，arahy.FMM0SB，
		11414907-11608115	5	Zhang et al. 2011	arahy.RCKD5T，arahy.RMM65D，arahy.0H6YGR，arahy.G82VRY，arahy.QYLL7C，
12	Arahy.13	493801-6909772	19	Chen et al. 2018	arahy.8B9TQI，arahy.F1G2D9，arahy.939B4K，arahy.554KFZ，arahy.H1080P，arahy.LM5EI6，arahy.NBN23J，arahy.GT4ACT，arahy.H4DHBR，arahy.3SGI17，arahy.H8CKZE，arahy.DJD4V2，arahy.9Z6I10，arahy.423XEH，arahy.DD8IGL，arahy.12L8KL，arahy.MQI0Q4，arahy.6KXF36，arahy.QE6BNJ，
		24202273-24363047	11	Chen et al. 2018	arahy.41W2JL，arahy.B0L4KQ，arahy.N92LMW，arahy.EKRS97，arahy.AR7LZG，arahy.C3RNH2，arahy.GTVL13，arahy.F95VPU，arahy.MS8YUN，arahy.69Z87Y，arahy.AZG461，
		139183484-139384231	13	Lv et al. 2018	arahy.Z4P8EM，arahy.R4NCVL，arahy.IWL1UH，arahy.PBX2T9，arahy.PA2G9N，arahy.68AXRD，arahy.LZ1976，arahy.N5TGRV，arahy.Y8NJDB，arahy.ZZ4X7A，arahy.1W3D05，arahy.LBLS7P，arahy.ZH8P6D，
13	Arahy.14	701053-906215	24	Huang et al. 2015	arahy.ST1ALI，arahy.RI4L2F，arahy.XZF9WK，arahy.6I0SN9，arahy.I0E3CM，arahy.VCXV2P，arahy.9ZAP4M，arahy.NZL2UA，arahy.TQHF91，arahy.322AAU，arahy.477DTQ，arahy.L8ZILJ，arahy.DP8IJC，arahy.5LLB04，arahy.82FEE3，arahy.JUMH57，arahy.7095AT，arahy.HRV8GT，arahy.Q00HW6，arahy.7K9SF4，arahy.DBN3G1，arahy.7C7ZTY，arahy.6MIB10，arahy.NKUQ81，
		111146261-111164478	2	Chen et al. 2018	arahy.LZ0ZQ5，arahy.PHDV4R，
		120154354-120331135	11	Li et al. 2016	arahy.WLL569，arahy.Y5U3QC，arahy.GTL81D，arahy.E3VZN9，arahy.SZ5U13，arahy.57IE0F，arahy.F795UE，arahy.340GL5，arahy.079M4U，arahy.15481Q，arahy.YT3XVJ，
		138897977-139276591	40	Li et al. 2017	arahy.AFC50C，arahy.D19DHE，arahy.V0VBM3，arahy.EM9KCS，arahy.SS96TB，arahy.LKT9PL，arahy.FZWY62，arahy.3M6ZYM，arahy.FXBI2X，arahy.GG5YGP，arahy.LNV2MM，arahy.ZT59C6，arahy.911QSK，arahy.H3IG6P，arahy.VN8GZX，arahy.BHC38K，arahy.CML7MR，arahy.N9V7T9，arahy.UY9JWG，arahy.N67J9S，arahy.2WI4HJ，arahy.WDBE8Y，arahy.ZXQH02，arahy.KKX1J6，arahy.HR99RL，arahy.VYTR34，arahy.8AYF8G，arahy.FA4W0K，arahy.0RWW50，arahy.B78CUX，arahy.8AE…
14	Arahy.15	8725520-8870049	14	Zhang et al. 2011	arahy.8U41WB，arahy.K5BFLR，arahy.6JR7QB，arahy.ETA9G6，arahy.77Y3FG，arahy.U0D0WT，arahy.CAW15G，arahy.V1Y6DD，arahy.X6MFLG，arahy.D9GYCT，arahy.HVX4VE，arahy.T0173K，arahy.68HAUH，arahy.1CCK3L，
		12122476-12287416	15	Liu et al. 2011	arahy.U51VHD，arahy.0HP3L6，arahy.U1CPJF，arahy.P3NF1H，arahy.QPLM33，arahy.R69SFA，arahy.CN3GCM，arahy.L3XW27，arahy.Q9XNNS，arahy.PB786L，arahy.7AH9CA，arahy.2QU4I0，arahy.CVF5QE，arahy.B4ZPHH，arahy.D4F11K，
		18355962-18527964	6	Huang et al. 2015	arahy.GZNV26，arahy.G4J1DJ，arahy.VUM9KL，arahy.T5MZ8J，arahy.X9W7N3，arahy.ZQU295，
		20472063-20542991	5	Zhang et al. 2011	arahy.YLI9AK，arahy.12PVJP，arahy.X0QM4L，arahy.XTCX6A，arahy.JYJ007，
		22210921-22355964	7	Khedikar et al. 2018	arahy.J94639，arahy.JMUS5L，arahy.YC4BVH，arahy.VU0ITX，arahy.YZJ798，arahy.1287G1，arahy.59HWIF，
		26178788-26255600	4	Chen et al. 2018	arahy.CD11VG，arahy.27FSNF，arahy.58BRI5，arahy.IMK8G3，
15	Arahy.16	88901113-88891113	4	I	arahy.8CPX3B, arahy.XV6DNZ, arahy.9T2CEP, arahy.LMZT46
		127383551-127478091	7	Cheng et al. 2015	arahy.00A0K2，arahy.GB1I3E，arahy.4L1T75，arahy.7G3XQC，arahy.C4QHPC，arahy.QG9RQP，arahy.N081K8，
16	Arahy.18	117730617-117883963	5	Lv et al. 2018	arahy.UA31PZ，arahy.Z7LUHE，arahy.4D9FZH，arahy.ZP601Q，arahy.0A1ABD，
17	Arahy.19	4771034-4960917	20	Khedikar et al. 2018	arahy.093LPU，arahy.W1BQ6Z，arahy.895USW，arahy.V974XD，arahy.H0RHH8，arahy.NIQ00C，arahy.1V58TW，arahy.B78934，arahy.RAR9LN，arahy.2G23RK，arahy.J6FGM3，arahy.SZ6Y7J，arahy.7I9YB6，arahy.0XH4EA，arahy.RFB9V8，arahy.47C7T5，arahy.TXGY4M，arahy.3Q9CGL，arahy.8QT4MK，arahy.W3JVU2，
		56666387-56678210	1	Cheng et al. 2015	arahy.093KP0，
		64024764-64072651	2	Lv et al. 2018	arahy.HRB127，arahy.1A3YDX，
		116214617-116222296	2	I	arahy.P5ABU7，arahy.M13D0Y，
		128249281-128360102	6	Khedikar et al. 2018	arahy.2WG6GK，arahy.YH23E2，arahy.UF0TAZ，arahy.A8ZC2Q，arahy.ZGW6CE，arahy.N1VM47，
18	Arahy.20	50951468-51051508	4	Khedikar et al. 2018	arahy.AAD92C，arahy.RU9D2T，arahy.HV2WN6，arahy.L9JGKA，
		75008350-75208350	0	I	--
		136812017-136969277	10	Khedikar et al. 2018	arahy.35ELPU，arahy.JMC3HZ，arahy.QPVZ86，arahy.L8Q3U6，arahy.UUNZ1L，arahy.TJ02B2，arahy.L8SLK4，arahy.I8PDZB，arahy.CA5Y57，arahy.RNN6ZE，
Trait Fbl-specific
1	Arahy.04	3607513-3808185	19	Li et al. 2017	arahy.SWT1V1，arahy.SH255N，arahy.Y5A610，arahy.I64MY8，arahy.I5K3IU，arahy.9P1DNG，arahy.2RD29A，arahy.6S26PP，arahy.S3WFR9，arahy.YGA72Z，arahy.VR90R2，arahy.8SD06N，arahy.75IU33，arahy.X31DKD，arahy.SE5UPX，arahy.XYIH8A，arahy.W004XG，arahy.AC2G74，arahy.5E0T47，
2	Arahy.06	112953445-113127450	13	Zhang et al. 2019	arahy.L2A829，arahy.QHI3M9，arahy.UUTQ0L，arahy.R2A6R9，arahy.369VWG，arahy.KJNT9S，arahy.2T5YK4，arahy.9AQU5H，arahy.RG91LC，arahy.IT2E5A，arahy.ER2CNQ，arahy.DB762C，arahy.2R3PSJ，
3	Arahy.14	4961424-5147748	17	Li et al. 2017	arahy.2UVC2V，arahy.CH6KF4，arahy.EX6GR6，arahy.AX440W，arahy.P4LFZJ，arahy.Q6K1JG，arahy.U9U8JN，arahy.7C2YYF，arahy.WS6KBW，arahy.985SC4，arahy.MS3UCN，arahy.4MVS4C，arahy.036Q5Z，arahy.AP71S7，arahy.TH024D，arahy.RN7F5A，arahy.J7810K，
		89074492-89097252	4	Li et al. 2017	arahy.W5G0Q3，arahy.0S10WP，arahy.3W6JXN，arahy.6TKK81，
4	Arahy.15	91296783-91300968	1	Li et al. 2017	arahy.ZVY5TW
5	Arahy.16	14644960-14742077	3	I	arahy.IRP95Z，arahy.QQUH6W，arahy.08LKRL，
		89021196-89037387	2	I	arahy.8CPX3B，arahy.XV6DNZ，
		152234639-152431455	12	Li et al. 2017	arahy.LJ1TN7，arahy.PWT60B，arahy.M3R4HC，arahy.VH7VLJ，arahy.QB6IYK，arahy.S7U8LP，arahy.P5TZTU，arahy.UI0UDP，arahy.X7VZNI，arahy.6480K7，arahy.ZK6QPF，arahy.94GMQ8，
6	Arahy.18	83720649-83920649	0	I	--
The common regions
1	Arahy.06	16372027-16555066	14	Li et al. 2017	arahy.PFTP2A，arahy.3N2IHS，arahy.2393XD，arahy.EJB0XI，arahy.LY00QK，arahy.GF44T2，arahy.909U31，arahy.HM2HLZ，arahy.BMAR8E，arahy.7FJE7K，arahy.WD5WT3，arahy.QLM8IR，arahy.1EWU2Y，arahy.01LY89
2	Arahy.07	44769905-44842292	3	Li et al. 2016; Li et al. 2017	arahy.FPL62J, arahy.107ZNT, arahy.PKTL6M
3	Arahy.08	28446004-28629687	17	Li et al. 2017	arahy.5L02ZS, arahy.A9XXHW, arahy.P5QAAZ, arahy.MV80KR, arahy.JUA047, arahy.A4NC5F, arahy.72R8EF, arahy.XY3DS6, arahy.H8QW84, arahy.VBZF8N arahy.P4NYDW, arahy.UPNB5D, arahy.MZYZ2B, arahy.Q5069N, arahy.C3IVFD, arahy.RTB9TW, arahy.XF5F1Y, arahy.A3J7SX,
4	Arahy.09	105608776-105760247	8	Cheng et al. 2015	arahy.A3J7SX, arahy.ILS8DP, arahy.A3GNNU, arahy.6AQ98N, arahy.MNH3JS, arahy.J4G76H, arahy.F394NJ, arahy.LTSE8R
5		110639745-110829949	20	Li et al. 2017	arahy.372XW6, arahy.E5WGR0, arahy.I575JI, arahy.1L9YJM, arahy.2B1HMX, arahy.WPZ9HM, arahy.FCT4V3, arahy.R5YE9W, arahy.S2KCIC, arahy.WQF7L9, arahy.98SW16, arahy.JR532J, arahy.5P4QKH, arahy.KKZ0LN, arahy.PP7NHW, arahy.U12L5E, arahy.G688MB, arahy.TZ4ZVS, arahy.I5363L, arahy.K10YKQ,
6		112516311-112714762	14	Li et al. 2017	arahy.Y3J10V, arahy.7RJ7GD, arahy.IS5L46, arahy.FE4WD3, arahy.XA63TZ, arahy.1KZ6XA, arahy.NZR7KS, arahy.DXKJ1C, arahy.P86RCB, arahy.F2FLG1, arahy.K3RR71 arahy.4UH4YI, arahy.P65711, arahy.CDL1CX,
7	Arahy.16	2014213-2188656	16	Li et al. 2017	arahy.2XQ2YI, arahy.T02M6I, arahy.KX18UY, arahy.MGG8L2, arahy.K8VBWC, arahy.QQS0V2, arahy.0NU1GV, arahy.ZSCD81, arahy.2H21PS, arahy.256EAD, arahy.97MZ99, arahy.YMW3C5, arahy.1M8NR5, arahy.90LR3G, arahy.U4BLLZ, arahy.JXBY37
8		32705499-32708616	2	I	arahy.DT3E7E, arahy.AG6W8J
9	Arahy.18	4194515-4388182	22	Li et al. 2016; Li et al. 2017	arahy.XB535B, arahy.H6IXD1, arahy.PY1UCE, arahy.TCTP66, arahy.BD1WMS, arahy.D2IUDG, arahy.01BY0R, arahy.8F194T, arahy.6C29FD, arahy.47SX7B, arahy.ETHX4E, arahy.70MDEI, arahy.DT15MC, arahy.G2DTYI, arahy.4DTP6U, arahy.S8XP71, arahy.AW1PKI, arahy.SBP7Y9, arahy.QLA0RI, arahy.5L1A31, arahy.W31NC6, arahy.09M2FB
		103577951-103668248	3	Li et al. 2016; Li et al. 2017	arahy.4G1GU7, arahy.0NID34, arahy.R2EV68
10	Arahy.19	155616223-155786659	18	Li et al. 2017	arahy.K8SE68，arahy.CALT29，arahy.3H37GZ，arahy.BMT3C6，arahy.GYNY95，arahy.14LJH7，arahy.F0PHAM，arahy.NE5PRN，arahy.DS7XTJ，arahy.V9FAYY，arahy.QGG2CX，arahy.64LT8R，arahy.E5JI7C，arahy.N64Q2X，arahy.K557X5，arahy.X7UDDV，arahy.R43A5K，arahy.T9EQBK，
		157125236-157326471	21	Li et al. 2017	arahy.JV3LD5，arahy.76MJ1K，arahy.16DI2Y，arahy.X5EF0Z，arahy.GC569L，arahy.9HL91G，arahy.CG75M0，arahy.2FXK3X，arahy.Y7X6HY，arahy.0J3LZT，arahy.Q8TT5G，arahy.Y59G7X，arahy.YXZ2NC，arahy.SV4Q3J，arahy.PUQJ4X，arahy.1MJ7K6，arahy.8X2RLQ，arahy.49Z37F，arahy.BK36SG，arahy.JLXU2D，arahy.6TFR0H，
Total			158
Note: "I"represent the result came from our GWAS analysis
References:
Cheng LQ, Tang M, Ren XP, et al. Construction of genetic map and QTL analysis for mianstem height and total branch number in peanut[J]. Acta Agronomica Sinica, 2015, 41(6):979-987.(in Chinese with English abstract)
Khedikar Y, Pandey M K, Sujay V, et al. Identification of main effect and epistatic quantitative trait loci for morphological and yield-related traits in peanut ( Arachis hypogaea, L.). Molecular Breeding, 2018, 38(1):7.
Huang L, He H, Chen W, et al. Quantitative trait locus analysis of agronomic and quality-related traits in cultivated peanut ( Arachis hypogaea, L.)Theor Appl Genet,2015,128:1103–1115
Liu H.Inheritance of main traits related to yield and quality,and their QTL mapping in peanut(Arachis hypogaea L.)Henan Agricultural University,2011:1-79.
Zhang XY. Inheritance of main traits related to yield,quality and disease resistance and their QTLs mapping in peanut(Arachis hypogaea L.). Zhejiang:Zhejiang University,2011:1-100.
Li YJ. QTL analysis for plant height, total branching number and pod traits in peanut (Arachis hypogaea L.)Shandong:Shandong Agricultural University,2016:1-59.
Zhang SZ, Chen J, Qiu JL, et al. QTL mapping for main stem height, first branch length and branch numberbased on a high-density linkage map in peanut (Arachis hypogaea L.)[J]. Journal of Peanut Science, 2019, 048(002):1-9.
Zhang XG, Zhang JH, He XY, Wang Y, Ma XL and Yin DM. Genome-Wide Association Study of Major Agronomic Traits Related to Domestication in Peanut. Plant Sci.https://doi.org/10.3389/fpls.2017.01611
Chen WG, Luo HY, Liu N et al. QTL Mapping for Shelling Percentage and Plant Height in Cultivated Peanut (Arachis hypogaea L.) Acta Agronomica Sinica, 2018, 044(008):1142-1151.(in Chinese with English abstract)
Li Y, Li L, Zhang X, Zhang K, et al. QTL mapping and marker analysis of main stem height and the first lateral branch length in peanut (Arachis hypogaea L.).Euphytica, 2017, 213: 57
Huang L, Ren X, Wu B, et al. Development and and deployment of a high-density linkage map identified quantitative trait loci for plant height in peanut (Arachis hypogaea L.). Sci Rep, 2016, 6: 39478
Lv JW, Liu N, Guo JB, Xu ZJ, Li XP et al. Stable QTLs for plant height on chromosome A09 identified from two mapping populations in Peanut (Arachis hypogaea L.). Front. Plant Sci. 9:684.
