# Supplementary material for: The Genetic Base for Peanut Height-Related Traits Revealed by a Meta-Analysis
Source: Plants (Basel). 2021 May 25;10(6):1058. doi: 10.3390/plants10061058 (PMC8227209; doi:10.3390/plants10061058)
Supplement: Supplementary file 1 [file plants-10-01058-s001.zip › plants-1208579-supplementary/TableS6.xlsx]

## Sheet: Ph
Table S6. Information on the annotated genes from the candidate genome regions for Ph and Fbl that are acquired from both the present and earlier studies.
GeneID	Chr	Start	End	Symbol	Description	KEGG_A_class	KEGG_B_class	Pathway	K_ID	GO Component	GO Function	GO Process
arahy.1G2CVV	Arahy.01	3538615	3540258	SCL5	PREDICTED: LOW QUALITY PROTEIN: scarecrow-like protein 21 [Arachis ipaensis]	-	-	-	-	-	-	GO:0006725//cellular aromatic compound metabolic process;GO:0043170//macromolecule metabolic process;GO:0044260//cellular macromolecule metabolic process;GO:0044271//cellular nitrogen compound biosynthetic process;GO:0010467//gene expression;GO:0016070//RNA metabolic process;GO:0009058//biosynthetic process;GO:0090304//nucleic acid metabolic process;GO:0034641//cellular nitrogen compound metaboli…
arahy.2BRI9I	Arahy.01	3668277	3668880	--	-	-	-	-	-	-	-	-
arahy.78KBF3	Arahy.01	3630898	3634578	CHX15	PREDICTED: cation/H(+) antiporter 15-like [Arachis duranensis]	-	-	-	-	-	-	GO:0006810//transport;GO:0044699//single-organism process;GO:1902578//single-organism localization;GO:0051234//establishment of localization;GO:0044765//single-organism transport;GO:0051179//localization
arahy.7IJ4L5	Arahy.01	3610941	3629611	CYP87A3	PREDICTED: cytochrome P450 87A3-like [Arachis ipaensis]	-	-	-	-	-	-	-
arahy.7WU83X	Arahy.01	3574554	3581221	ABCC3	PREDICTED: ABC transporter C family member 3-like [Arachis duranensis]	-	-	-	-	-	-	-
arahy.A0WXBW	Arahy.01	3679535	3682181	CYP71D10	PREDICTED: cytochrome P450 71D10-like [Arachis ipaensis]	-	-	-	-	-	GO:0046914//transition metal ion binding;GO:0043167//ion binding;GO:0046906//tetrapyrrole binding;GO:0043169//cation binding;GO:0097159//organic cyclic compound binding;GO:0046872//metal ion binding;GO:0005488//binding;GO:0016491//oxidoreductase activity;GO:1901363//heterocyclic compound binding;GO:0003824//catalytic activity	GO:0008152//metabolic process;GO:0044699//single-organism process;GO:0044710//single-organism metabolic process
arahy.D84CI6	Arahy.01	3684100	3688613	CYP71D9	PREDICTED: cytochrome P450 71D9-like [Arachis duranensis]	-	-	-	-	-	GO:0043167//ion binding;GO:0005488//binding;GO:0016491//oxidoreductase activity;GO:0046872//metal ion binding;GO:0003824//catalytic activity;GO:0043169//cation binding	-
arahy.H5QRAE	Arahy.01	3525563	3526461	--	CAI-1 autoinducer sensor kinase/phosphatase cqsS isoform 3 [Theobroma cacao]	-	-	-	-	-	-	-
arahy.M3PRRA	Arahy.01	3529431	3535699	WRKY20	PREDICTED: probable WRKY transcription factor 20 [Arachis duranensis]	-	-	-	-	-	GO:1901363//heterocyclic compound binding;GO:0005488//binding;GO:0003676//nucleic acid binding;GO:0097159//organic cyclic compound binding;GO:0003677//DNA binding	GO:0044260//cellular macromolecule metabolic process;GO:0044238//primary metabolic process;GO:0006139//nucleobase-containing compound metabolic process;GO:0043170//macromolecule metabolic process;GO:0044237//cellular metabolic process;GO:0006807//nitrogen compound metabolic process;GO:0009987//cellular process;GO:1901362//organic cyclic compound biosynthetic process;GO:0006725//cellular aromatic …
arahy.PF3RBZ	Arahy.01	3655297	3659821	--	PREDICTED: rRNA-processing protein EFG1-like [Arachis duranensis]	-	-	-	-	-	-	-
arahy.PGB2FB	Arahy.01	3640485	3647289	--	PREDICTED: rRNA-processing protein EFG1-like [Arachis duranensis]	-	-	-	-	-	-	-
arahy.Q8DMES	Arahy.01	3571411	3573724	PUB4	PREDICTED: protein spotted leaf 11 [Arachis duranensis]	-	-	-	-	-	-	-
arahy.SZ684F	Arahy.01	3635660	3639532	--	PREDICTED: nucleolin [Lupinus angustifolius]	-	-	-	-	-	-	-
arahy.TIC55L	Arahy.01	3596527	3596925	--	Os06g0679600 [Oryza sativa Japonica Group]	-	-	-	-	-	-	-
arahy.XV5AQQ	Arahy.01	3560127	3565045	At2g05160	PREDICTED: zinc finger CCCH domain-containing protein 18-like [Arachis duranensis]	-	-	-	-	-	GO:0003676//nucleic acid binding;GO:1901363//heterocyclic compound binding;GO:0005488//binding;GO:0097159//organic cyclic compound binding	-
arahy.Z8B0E4	Arahy.01	3605229	3610536	BRPF3	PREDICTED: bromodomain testis-specific protein-like [Arachis duranensis]	-	-	-	-	-	-	-
arahy.0ES9VU	Arahy.02	38103519	38108544	Os03g0268000	PREDICTED: serine/threonine-protein phosphatase PP1-like [Arachis duranensis]	Genetic Information Processing	Translation	ko03015//mRNA surveillance pathway	K06269	-	GO:0003824//catalytic activity	GO:0044237//cellular metabolic process;GO:0006793//phosphorus metabolic process;GO:0009987//cellular process;GO:0006796//phosphate-containing compound metabolic process;GO:0008152//metabolic process
arahy.0WKU4E	Arahy.02	87051991	87060191	At1g03100	PREDICTED: pentatricopeptide repeat-containing protein At1g03100, mitochondrial-like [Arachis duranensis]	-	-	-	-	-	-	-
arahy.8PX07I	Arahy.02	87078712	87086908	--	DUF674 family protein [Medicago truncatula]	-	-	-	-	-	-	-
arahy.99XRU9	Arahy.02	87128519	87132627	At1g48120	PREDICTED: serine/threonine-protein phosphatase 7 long form homolog [Arachis ipaensis]	-	-	-	-	-	-	-
arahy.BSZ7N6	Arahy.02	87218878	87223659	PUMP1	PREDICTED: mitochondrial uncoupling protein 1-like [Arachis duranensis]	-	-	-	-	-	-	-
arahy.BV54DM	Arahy.02	70422835	70430140	MATE	PREDICTED: protein DETOXIFICATION 42-like isoform X1 [Arachis duranensis]	-	-	-	-	-	-	-
arahy.J7LX5I	Arahy.02	87140181	87149595	GONST3	PREDICTED: GDP-mannose transporter GONST3 isoform X1 [Arachis duranensis]	-	-	-	-	-	-	-
arahy.L6Q662	Arahy.02	87064177	87067397	--	DUF674 family protein [Medicago truncatula]	-	-	-	-	-	-	-
arahy.Q5C4BX	Arahy.02	87079691	87082262	At1g62670	PREDICTED: pentatricopeptide repeat-containing protein At1g62670, mitochondrial-like [Arachis duranensis]	-	-	-	-	-	-	-
arahy.QN1HMQ	Arahy.02	70413292	70418124	RPS1	PREDICTED: 30S ribosomal protein S1, chloroplastic-like [Arachis duranensis]	Genetic Information Processing	Translation	ko03010//Ribosome	K02945	-	-	-
arahy.UL6NUJ	Arahy.02	70544552	70552177	LPAT2	PREDICTED: 1-acyl-sn-glycerol-3-phosphate acyltransferase 2-like isoform X1 [Arachis duranensis]	Metabolism	Lipid metabolism;Global and overview maps	ko01100//Metabolic pathways;ko01110//Biosynthesis of secondary metabolites;ko00564//Glycerophospholipid metabolism;ko00561//Glycerolipid metabolism	K13523	-	-	-
arahy.UMBD9R	Arahy.02	70464252	70471800	--	exostosin family protein [Medicago truncatula]	-	-	-	-	-	-	-
arahy.VWK7AP	Arahy.02	87188095	87195098	At3g11320	PREDICTED: probable sugar phosphate/phosphate translocator At3g11320 [Arachis duranensis]	-	-	-	-	GO:0016020//membrane;GO:0031224//intrinsic component of membrane;GO:0044425//membrane part	-	-
arahy.WI2C94	Arahy.02	87137433	87139784	--	DUF674 family protein [Medicago truncatula]	-	-	-	-	-	-	-
arahy.06S5B0	Arahy.03	2359045	2360518	--	BnaAnng15480D [Brassica napus]	-	-	-	-	-	-	-
arahy.0LH6ZS	Arahy.03	142695621	142698870	MED10B	PREDICTED: mediator of RNA polymerase II transcription subunit 10b-like [Arachis duranensis]	-	-	-	-	-	-	GO:1901360//organic cyclic compound metabolic process;GO:0018130//heterocycle biosynthetic process;GO:0019438//aromatic compound biosynthetic process;GO:0009059//macromolecule biosynthetic process;GO:0010467//gene expression;GO:0044237//cellular metabolic process;GO:0044238//primary metabolic process;GO:0032774//RNA biosynthetic process;GO:0044271//cellular nitrogen compound biosynthetic process;…
arahy.0LW32C	Arahy.03	142796816	142799328	--	nodulin MtN21/EamA-like transporter family protein [Medicago truncatula]	-	-	-	-	-	-	-
arahy.1Q8FTJ	Arahy.03	2369542	2379071	PHOT1	PREDICTED: phototropin-1-like [Arachis duranensis]	-	-	-	-	-	-	-
arahy.2NR2PL	Arahy.03	142635741	142639495	SUMO1	PREDICTED: small ubiquitin-related modifier 2-like [Arachis duranensis]	Genetic Information Processing	Translation	ko03013//RNA transport	K12160	-	-	-
arahy.36ZVTJ	Arahy.03	2184648	2188214	ADT2	PREDICTED: arogenate dehydratase/prephenate dehydratase 2, chloroplastic isoform X2 [Arachis duranensis]	Metabolism	Global and overview maps;Amino acid metabolism	ko01100//Metabolic pathways;ko01110//Biosynthesis of secondary metabolites;ko01230//Biosynthesis of amino acids;ko00400//Phenylalanine, tyrosine and tryptophan biosynthesis	K05359	-	GO:0031406//carboxylic acid binding;GO:0043177//organic acid binding;GO:0036094//small molecule binding;GO:0043168//anion binding;GO:0005488//binding;GO:0043167//ion binding	GO:0044699//single-organism process;GO:0008152//metabolic process;GO:0009072//aromatic amino acid family metabolic process;GO:0044710//single-organism metabolic process;GO:0006558//L-phenylalanine metabolic process;GO:0006725//cellular aromatic compound metabolic process;GO:0044237//cellular metabolic process;GO:0044238//primary metabolic process;GO:0043436//oxoacid metabolic process;GO:0044763//…
arahy.3GQW45	Arahy.03	2305905	2309088	MED36A	PREDICTED: mediator of RNA polymerase II transcription subunit 36a-like [Arachis duranensis]	Genetic Information Processing	Translation	ko03008//Ribosome biogenesis in eukaryotes	K14563	-	-	-
arahy.5J20R8	Arahy.03	2258782	2260799	--	Myb/SANT-like domain-containing protein [Cynara cardunculus var. scolymus] [Cynara cardunculus]	-	-	-	-	-	-	-
arahy.6K70BV	Arahy.03	142693664	142695091	YLS3	PREDICTED: protein YLS3 [Arachis duranensis]	-	-	-	-	-	-	-
arahy.6W0K3P	Arahy.03	2242708	2245471	APX1	PREDICTED: L-ascorbate peroxidase, cytosolic [Arachis duranensis]	Metabolism	Metabolism of other amino acids;Carbohydrate metabolism	ko00480//Glutathione metabolism;ko00053//Ascorbate and aldarate metabolism	K00434	-	GO:0003824//catalytic activity;GO:0004601//peroxidase activity;GO:0043167//ion binding;GO:0016491//oxidoreductase activity;GO:0046906//tetrapyrrole binding;GO:0016684//oxidoreductase activity, acting on peroxide as acceptor;GO:0005488//binding;GO:1901363//heterocyclic compound binding;GO:0043169//cation binding;GO:0097159//organic cyclic compound binding;GO:0016209//antioxidant activity	GO:0050896//response to stimulus;GO:0008152//metabolic process;GO:0006950//response to stress;GO:0044710//single-organism metabolic process;GO:0044699//single-organism process
arahy.6YF7SG	Arahy.03	142699951	142702212	--	BnaA10g15350D [Brassica napus]	-	-	-	-	-	-	-
arahy.A89EQ4	Arahy.03	142651370	142653835	At1g16930	PREDICTED: F-box/FBD/LRR-repeat protein At5g22700-like isoform X2 [Arachis duranensis]	-	-	-	-	-	-	-
arahy.AH38KH	Arahy.03	142674611	142676187	PDCB3	PREDICTED: PLASMODESMATA CALLOSE-BINDING PROTEIN 3-like [Arachis duranensis]	-	-	-	-	-	-	-
arahy.AI5VH5	Arahy.03	142660154	142665433	ubxn1	PREDICTED: UBX domain-containing protein 1-B [Arachis duranensis]	-	-	-	-	-	-	-
arahy.B4L9Q8	Arahy.03	142810716	142812839	RPL32A	PREDICTED: 60S ribosomal protein L32-1-like [Arachis ipaensis]	Genetic Information Processing	Translation	ko03010//Ribosome	K02912	-	-	-
arahy.DE1BNK	Arahy.03	142801596	142806329	At3g13560	PREDICTED: glucan endo-1,3-beta-glucosidase 4 [Arachis duranensis]	-	-	-	-	-	GO:0016787//hydrolase activity;GO:0003824//catalytic activity	GO:0044238//primary metabolic process;GO:0008152//metabolic process
arahy.EZE0FP	Arahy.03	2354263	2358011	At1g07870	PREDICTED: serine/threonine-protein kinase CDL1-like [Arachis duranensis]	-	-	-	-	-	-	-
arahy.FL4TQK	Arahy.03	142735121	142737425	--	Lipase/lipooxygenase, PLAT/LH2 [Cynara cardunculus var. scolymus] [Cynara cardunculus]	-	-	-	-	-	-	-
arahy.GXV5N1	Arahy.03	142625141	142628457	ARPC4	PREDICTED: actin-related protein 2/3 complex subunit 4 [Arachis duranensis]	Cellular Processes	Transport and catabolism	ko04144//Endocytosis	K05755	-	-	-
arahy.HMN99B	Arahy.03	2219804	2229565	VHA-a1	PREDICTED: LOW QUALITY PROTEIN: V-type proton ATPase subunit a1-like [Arachis duranensis]	Metabolism;Cellular Processes	Transport and catabolism;Global and overview maps;Energy metabolism	ko01100//Metabolic pathways;ko00190//Oxidative phosphorylation;ko04145//Phagosome	K02154	GO:0030659//cytoplasmic vesicle membrane;GO:0031410//cytoplasmic vesicle;GO:0031090//organelle membrane;GO:0043227//membrane-bounded organelle;GO:0012506//vesicle membrane;GO:0016469//proton-transporting two-sector ATPase complex;GO:0016023//cytoplasmic, membrane-bounded vesicle;GO:0031988//membrane-bounded vesicle;GO:0012505//endomembrane system;GO:0043226//organelle;GO:0043234//protein complex;…	GO:0015077//monovalent inorganic cation transmembrane transporter activity;GO:0022857//transmembrane transporter activity;GO:0015075//ion transmembrane transporter activity;GO:0008324//cation transmembrane transporter activity;GO:0022892//substrate-specific transporter activity;GO:0022891//substrate-specific transmembrane transporter activity;GO:0005215//transporter activity;GO:0022890//inorganic…	GO:0006812//cation transport;GO:0043623//cellular protein complex assembly;GO:0071840//cellular component organization or biogenesis;GO:0016043//cellular component organization;GO:0070271//protein complex biogenesis;GO:0043933//macromolecular complex subunit organization;GO:0034220//ion transmembrane transport;GO:0006811//ion transport;GO:0051179//localization;GO:0006461//protein complex assembly…
arahy.IA90BR	Arahy.03	142629008	142634066	Tbc1d13	PREDICTED: TBC1 domain family member 13-like [Arachis duranensis]	-	-	-	-	-	-	GO:0051336//regulation of hydrolase activity;GO:0050789//regulation of biological process;GO:0065007//biological regulation;GO:0065009//regulation of molecular function;GO:0050790//regulation of catalytic activity;GO:0043087//regulation of GTPase activity;GO:0019222//regulation of metabolic process
arahy.IHT531	Arahy.03	142665884	142668892	PDCB3	PREDICTED: PLASMODESMATA CALLOSE-BINDING PROTEIN 3-like [Arachis ipaensis]	-	-	-	-	-	-	-
arahy.K6QUG2	Arahy.03	2284303	2288329	RAP2-7	PREDICTED: ethylene-responsive transcription factor RAP2-7 isoform X1 [Arachis duranensis]	-	-	-	-	-	-	-
arahy.KD1GVP	Arahy.03	142816435	142819142	PTC52	PREDICTED: protochlorophyllide-dependent translocon component 52, chloroplastic [Arachis duranensis]	-	-	-	-	-	GO:0043169//cation binding;GO:0003824//catalytic activity;GO:0004497//monooxygenase activity;GO:0005488//binding;GO:0051540//metal cluster binding;GO:0016701//oxidoreductase activity, acting on single donors with incorporation of molecular oxygen;GO:0051536//iron-sulfur cluster binding;GO:0043167//ion binding;GO:0016491//oxidoreductase activity;GO:0016703//oxidoreductase activity, acting on singl…	GO:0044710//single-organism metabolic process;GO:0008152//metabolic process;GO:0044699//single-organism process
arahy.M2HQ4Q	Arahy.03	2211171	2218830	--	BnaA10g12980D [Brassica napus]	-	-	-	-	-	-	-
arahy.M2JIZN	Arahy.03	142784654	142789166	AAE18	PREDICTED: probable acyl-activating enzyme 18, peroxisomal isoform X2 [Arachis ipaensis]	-	-	-	-	-	-	-
arahy.PDCB5X	Arahy.03	2337359	2345816	PRR37	PREDICTED: two-component response regulator-like PRR37 [Arachis ipaensis]	Organismal Systems	Environmental adaptation	ko04712//Circadian rhythm - plant	K12129	-	-	GO:0044700//single organism signaling;GO:0009987//cellular process;GO:0007154//cell communication;GO:0050789//regulation of biological process;GO:0050794//regulation of cellular process;GO:0051716//cellular response to stimulus;GO:0044763//single-organism cellular process;GO:0050896//response to stimulus;GO:0007165//signal transduction;GO:0065007//biological regulation;GO:0044699//single-organism…
arahy.RQ7QZ9	Arahy.03	2206570	2209655	MPK3	PREDICTED: mitogen-activated protein kinase 3-like [Arachis duranensis]	-	-	-	-	-	GO:0032549//ribonucleoside binding;GO:0036094//small molecule binding;GO:0004672//protein kinase activity;GO:0032550//purine ribonucleoside binding;GO:0004674//protein serine/threonine kinase activity;GO:0005488//binding;GO:0097159//organic cyclic compound binding;GO:0004871//signal transducer activity;GO:0003824//catalytic activity;GO:0005057//receptor signaling protein activity;GO:0001882//nucl…	GO:0044237//cellular metabolic process;GO:0044271//cellular nitrogen compound biosynthetic process;GO:0045937//positive regulation of phosphate metabolic process;GO:0023056//positive regulation of signaling;GO:0032268//regulation of cellular protein metabolic process;GO:0000003//reproduction;GO:0010243//response to organonitrogen compound;GO:0019438//aromatic compound biosynthetic process;GO:2000…
arahy.SQM4K2	Arahy.03	142728501	142734868	--	PREDICTED: serine/threonine-protein phosphatase PP2A catalytic subunit [Arachis duranensis]	Cellular Processes;Genetic Information Processing	Transport and catabolism;Translation	ko03015//mRNA surveillance pathway;ko04136//Autophagy - other eukaryotes	K04382	GO:0044464//cell part;GO:0005622//intracellular;GO:0005623//cell;GO:0043226//organelle;GO:0044424//intracellular part;GO:0043229//intracellular organelle;GO:0043231//intracellular membrane-bounded organelle;GO:0043227//membrane-bounded organelle	GO:0003824//catalytic activity	GO:0044237//cellular metabolic process;GO:0006793//phosphorus metabolic process;GO:0009987//cellular process;GO:0006796//phosphate-containing compound metabolic process;GO:0008152//metabolic process
arahy.T6X9B2	Arahy.03	2188357	2190282	NEDP1	PREDICTED: NEDD8-specific protease 1 [Arachis duranensis]	-	-	-	-	-	GO:0003824//catalytic activity;GO:0070011//peptidase activity, acting on L-amino acid peptides;GO:0019783//ubiquitin-like protein-specific protease activity;GO:0008233//peptidase activity;GO:0016787//hydrolase activity;GO:0008234//cysteine-type peptidase activity	-
arahy.TJI57B	Arahy.03	142791475	142794099	AAE18	PREDICTED: probable acyl-activating enzyme 18, peroxisomal isoform X1 [Arachis ipaensis]	-	-	-	-	-	-	-
arahy.UYME09	Arahy.03	142814042	142815838	--	calcium ion-binding protein [Medicago truncatula]	-	-	-	-	GO:0044464//cell part;GO:0043226//organelle;GO:0012505//endomembrane system;GO:0043229//intracellular organelle;GO:0005623//cell;GO:0005622//intracellular;GO:0043231//intracellular membrane-bounded organelle;GO:0043227//membrane-bounded organelle;GO:0044424//intracellular part	-	-
arahy.VT6XC8	Arahy.03	2360134	2362892	C1galt1	transferring glycosyl group transferase [Medicago truncatula]	-	-	-	-	-	-	-
arahy.XDLX4G	Arahy.03	142794540	142795916	COP10	PREDICTED: constitutive photomorphogenesis protein 10 [Arachis duranensis]	Genetic Information Processing	Folding, sorting and degradation	ko04141//Protein processing in endoplasmic reticulum;ko04120//Ubiquitin mediated proteolysis	K06689	-	GO:0016874//ligase activity;GO:0003824//catalytic activity;GO:0016879//ligase activity, forming carbon-nitrogen bonds	GO:0043170//macromolecule metabolic process;GO:0009791//post-embryonic development;GO:0044238//primary metabolic process;GO:0044707//single-multicellular organism process;GO:0044237//cellular metabolic process;GO:0007275//multicellular organism development;GO:0070647//protein modification by small protein conjugation or removal;GO:0043412//macromolecule modification;GO:0009640//photomorphogenesis…
arahy.XKSF6X	Arahy.03	2263849	2271439	CNOT4	CCR4-NOT transcription complex subunit 4 [Glycine soja]	Genetic Information Processing	Folding, sorting and degradation	ko03018//RNA degradation	K10643	-	-	-
arahy.YKX5UN	Arahy.03	142716133	142722067	--	-	-	-	-	-	-	-	-
arahy.YWPQ0A	Arahy.03	142777135	142782144	eif2b3	PREDICTED: translation initiation factor eIF-2B subunit gamma [Arachis duranensis]	Genetic Information Processing	Translation	ko03013//RNA transport	K03241	-	GO:0016740//transferase activity;GO:0003824//catalytic activity;GO:0016772//transferase activity, transferring phosphorus-containing groups	GO:0043043//peptide biosynthetic process;GO:0044249//cellular biosynthetic process;GO:0006518//peptide metabolic process;GO:0008152//metabolic process;GO:0044238//primary metabolic process;GO:0034641//cellular nitrogen compound metabolic process;GO:1901566//organonitrogen compound biosynthetic process;GO:1901576//organic substance biosynthetic process;GO:0044237//cellular metabolic process;GO:000…
arahy.Z8RB6C	Arahy.03	2325231	2328484	MPK13	PREDICTED: mitogen-activated protein kinase 13-like [Arachis ipaensis]	-	-	-	-	-	GO:0004672//protein kinase activity;GO:0005057//receptor signaling protein activity;GO:0016740//transferase activity;GO:0036094//small molecule binding;GO:0001882//nucleoside binding;GO:0005488//binding;GO:0004674//protein serine/threonine kinase activity;GO:0016772//transferase activity, transferring phosphorus-containing groups;GO:0032550//purine ribonucleoside binding;GO:0004702//receptor sign…	GO:0009987//cellular process;GO:0043170//macromolecule metabolic process;GO:0006464//cellular protein modification process;GO:0006793//phosphorus metabolic process;GO:0008152//metabolic process;GO:0043412//macromolecule modification;GO:0044238//primary metabolic process;GO:0006796//phosphate-containing compound metabolic process;GO:0044267//cellular protein metabolic process;GO:0044237//cellular …
arahy.Z9SVTE	Arahy.03	2255312	2255527	GAD4	PREDICTED: glutamate decarboxylase-like [Malus domestica]	Metabolism	Global and overview maps;Amino acid metabolism;Carbohydrate metabolism;Metabolism of other amino acids	ko01100//Metabolic pathways;ko01110//Biosynthesis of secondary metabolites;ko00410//beta-Alanine metabolism;ko00250//Alanine, aspartate and glutamate metabolism;ko00650//Butanoate metabolism;ko00430//Taurine and hypotaurine metabolism	K01580	-	-	-
arahy.050RSH	Arahy.04	7581366	7586031	At5g49770	PREDICTED: probable leucine-rich repeat receptor-like protein kinase At5g49770 isoform X1 [Arachis duranensis]	-	-	-	-	-	-	-
arahy.06ZF6Z	Arahy.04	326169	328058	PGDH2	PREDICTED: D-3-phosphoglycerate dehydrogenase 2, chloroplastic-like [Arachis duranensis]	Metabolism	Amino acid metabolism;Global and overview maps	ko01100//Metabolic pathways;ko01200//Carbon metabolism;ko01230//Biosynthesis of amino acids;ko00260//Glycine, serine and threonine metabolism	K00058	-	GO:1901265//nucleoside phosphate binding;GO:0000166//nucleotide binding;GO:0016614//oxidoreductase activity, acting on CH-OH group of donors;GO:0097159//organic cyclic compound binding;GO:0043177//organic acid binding;GO:1901363//heterocyclic compound binding;GO:0031406//carboxylic acid binding;GO:0005488//binding;GO:0043168//anion binding;GO:0036094//small molecule binding;GO:0003824//catalytic …	GO:0008152//metabolic process;GO:0006563//L-serine metabolic process;GO:0044237//cellular metabolic process;GO:0006807//nitrogen compound metabolic process;GO:0044763//single-organism cellular process;GO:0009069//serine family amino acid metabolic process;GO:0044281//small molecule metabolic process;GO:0044699//single-organism process;GO:0019752//carboxylic acid metabolic process;GO:0043436//oxoa…
arahy.08SQ5V	Arahy.04	11702821	11707805	At1g48100	PREDICTED: polygalacturonase At1g48100-like [Arachis duranensis]	-	-	-	-	-	GO:0016787//hydrolase activity;GO:0003824//catalytic activity	GO:0044238//primary metabolic process;GO:0008152//metabolic process
arahy.0JHG5Q	Arahy.04	7676985	7681703	--	Magnesium transporter CorA-like family protein [Theobroma cacao]	-	-	-	-	-	GO:0022890//inorganic cation transmembrane transporter activity;GO:0022857//transmembrane transporter activity;GO:0008324//cation transmembrane transporter activity;GO:0022892//substrate-specific transporter activity;GO:0022891//substrate-specific transmembrane transporter activity;GO:0005215//transporter activity;GO:0015075//ion transmembrane transporter activity	GO:0044699//single-organism process;GO:0051234//establishment of localization;GO:0044765//single-organism transport;GO:1902578//single-organism localization;GO:0006810//transport;GO:0044763//single-organism cellular process;GO:0009987//cellular process;GO:0051179//localization;GO:0006811//ion transport;GO:0006812//cation transport
arahy.0N1ZDK	Arahy.04	124795976	124797364	3AT1	PREDICTED: coumaroyl-CoA:anthocyanidin 3-O-glucoside-6''-O-coumaroyltransferase 1-like [Arachis ipaensis]	-	-	-	-	-	-	-
arahy.0WCZ1V	Arahy.04	11610005	11613243	SLC25A44	PREDICTED: solute carrier family 25 member 44-like [Arachis duranensis]	-	-	-	-	GO:0031224//intrinsic component of membrane;GO:0016020//membrane;GO:0044425//membrane part	-	GO:0044699//single-organism process;GO:0009987//cellular process;GO:0051234//establishment of localization;GO:0051179//localization;GO:0044763//single-organism cellular process
arahy.10QHSJ	Arahy.04	7700866	7708132	--	GBF-interacting protein 1-like isoform X1 [Cajanus cajan]	-	-	-	-	-	-	-
arahy.117UGC	Arahy.04	7608194	7610622	At5g49770	PREDICTED: probable leucine-rich repeat receptor-like protein kinase At5g49770 isoform X1 [Arachis duranensis]	-	-	-	-	-	-	-
arahy.14DVUV	Arahy.04	30579673	30581450	BRPF1	PREDICTED: mst2 complex subunit nto1 isoform X1 [Arachis duranensis]	-	-	-	-	-	-	-
arahy.18BCEG	Arahy.04	11627267	11632571	Ythdf2	YTH domain family protein 2, partial [Cajanus cajan]	-	-	-	-	-	-	-
arahy.1CL3Z3	Arahy.04	30516181	30516424	--	-	-	-	-	-	-	-	-
arahy.2F8F1S	Arahy.04	124870068	124873803	BA13	PREDICTED: cytochrome P450 85A [Arachis duranensis]	Metabolism	Global and overview maps;Metabolism of terpenoids and polyketides	ko01100//Metabolic pathways;ko01110//Biosynthesis of secondary metabolites;ko00905//Brassinosteroid biosynthesis	K12640	GO:0016020//membrane;GO:0044425//membrane part;GO:0031224//intrinsic component of membrane	GO:0016491//oxidoreductase activity;GO:1901363//heterocyclic compound binding;GO:0043167//ion binding;GO:0005488//binding;GO:0003824//catalytic activity;GO:0046872//metal ion binding;GO:0097159//organic cyclic compound binding;GO:0046906//tetrapyrrole binding;GO:0046914//transition metal ion binding;GO:0043169//cation binding	GO:0044699//single-organism process;GO:0008152//metabolic process;GO:0044710//single-organism metabolic process
arahy.3FEN5I	Arahy.04	124800409	124801809	3AT1	PREDICTED: coumaroyl-CoA:anthocyanidin 3-O-glucoside-6''-O-coumaroyltransferase 2-like [Arachis duranensis]	-	-	-	-	-	-	-
arahy.43X7GJ	Arahy.04	124903676	124904233	--	B12D-like protein [Phaseolus vulgaris]	-	-	-	-	-	-	-
arahy.45B5IY	Arahy.04	299112	300889	--	-	-	-	-	-	-	-	-
arahy.48WV5B	Arahy.04	425727	430059	--	PREDICTED: probable zinc transporter protein DDB_G0269332 [Glycine max]	-	-	-	-	-	-	-
arahy.4AJM7A	Arahy.04	124687410	124691166	At1g30570	PREDICTED: receptor-like protein kinase ANXUR2 [Arachis duranensis]	-	-	-	-	-	-	-
arahy.54P96V	Arahy.04	124808930	124810351	3AT1	PREDICTED: coumaroyl-CoA:anthocyanidin 3-O-glucoside-6''-O-coumaroyltransferase 1-like [Arachis duranensis]	-	-	-	-	-	-	-
arahy.58WBAP	Arahy.04	11728227	11729616	TBL37	PREDICTED: protein timeless homolog isoform X2 [Cicer arietinum]	-	-	-	-	-	-	-
arahy.5D60HD	Arahy.04	329378	333132	RBPMS	PREDICTED: U1 small nuclear ribonucleoprotein A [Arachis ipaensis]	-	-	-	-	-	GO:0005488//binding;GO:0097159//organic cyclic compound binding	-
arahy.5UX7QI	Arahy.04	124627358	124630015	FER	Receptor-like protein kinase FERONIA [Cajanus cajan]	-	-	-	-	-	-	-
arahy.6677MB	Arahy.04	476814	482848	D14	PREDICTED: strigolactone esterase D14-like [Arachis duranensis]	-	-	-	-	-	-	-
arahy.69YY09	Arahy.04	7591983	7592688	--	S-adenosyl-L-methionine-dependent methyltransferases superfamily protein [Theobroma cacao]	-	-	-	-	-	-	GO:0008152//metabolic process
arahy.6MF5PG	Arahy.04	124812762	124816705	Slc25a44	PREDICTED: solute carrier family 25 member 44 [Arachis duranensis]	-	-	-	-	-	-	-
arahy.707XXS	Arahy.04	7599444	7605757	At5g07830	PREDICTED: heparanase-like protein 2 [Arachis duranensis]	Metabolism	Global and overview maps;Glycan biosynthesis and metabolism	ko01100//Metabolic pathways;ko00531//Glycosaminoglycan degradation	K07964	-	-	-
arahy.7QG3JR	Arahy.04	124810707	124812119	3AT1	PREDICTED: coumaroyl-CoA:anthocyanidin 3-O-glucoside-6''-O-coumaroyltransferase 1-like [Arachis duranensis]	-	-	-	-	-	-	-
arahy.8Z0244	Arahy.04	7625337	7626728	--	PREDICTED: probable methyltransferase PMT16 [Capsicum annuum]	-	-	-	-	-	-	-
arahy.91AYI4	Arahy.04	124749194	124758408	--	-	-	-	-	-	-	-	-
arahy.941VE1	Arahy.04	124655440	124658758	At5g38990	PREDICTED: receptor like protein kinase S.2-like [Arachis duranensis]	-	-	-	-	-	-	-
arahy.9U7L2M	Arahy.04	124825555	124828296	COB	PREDICTED: protein COBRA-like [Arachis duranensis]	-	-	-	-	-	-	-
arahy.9W4GU5	Arahy.04	124649149	124654438	RPP8	NBS-LRR protein [Cicer arietinum]	-	-	-	-	-	-	-
arahy.AIV2HF	Arahy.04	7638661	7646278	RAB11D	PREDICTED: ras-related protein RABA1b-like [Lupinus angustifolius]	Cellular Processes	Transport and catabolism	ko04144//Endocytosis	K07904	GO:0044464//cell part;GO:0043229//intracellular organelle;GO:0005773//vacuole;GO:0044444//cytoplasmic part;GO:0044437//vacuolar part;GO:0044446//intracellular organelle part;GO:0043231//intracellular membrane-bounded organelle;GO:0005622//intracellular;GO:0005623//cell;GO:0044424//intracellular part;GO:0044422//organelle part;GO:0043227//membrane-bounded organelle;GO:0005737//cytoplasm;GO:0043226…	GO:0036094//small molecule binding;GO:0032549//ribonucleoside binding;GO:0001882//nucleoside binding;GO:1901363//heterocyclic compound binding;GO:0005488//binding;GO:0097159//organic cyclic compound binding;GO:0097367//carbohydrate derivative binding;GO:0032550//purine ribonucleoside binding;GO:0001883//purine nucleoside binding	GO:0044700//single organism signaling;GO:0008104//protein localization;GO:0006970//response to osmotic stress;GO:0007165//signal transduction;GO:0045184//establishment of protein localization;GO:0023052//signaling;GO:0050896//response to stimulus;GO:0050794//regulation of cellular process;GO:0050789//regulation of biological process;GO:0009987//cellular process;GO:0065007//biological regulation;G…
arahy.AUE0A3	Arahy.04	415434	417563	At3g22470	PREDICTED: pentatricopeptide repeat-containing protein At1g63330-like [Arachis duranensis]	-	-	-	-	-	-	-
arahy.B798EQ	Arahy.04	124817440	124821483	COBL1	PREDICTED: COBRA-like protein 1 [Arachis ipaensis]	-	-	-	-	-	-	-
arahy.B7PNIQ	Arahy.04	362872	372246	NPC2	PREDICTED: non-specific phospholipase C2 isoform X1 [Arachis duranensis]	Metabolism	Global and overview maps;Lipid metabolism;Carbohydrate metabolism	ko01100//Metabolic pathways;ko01110//Biosynthesis of secondary metabolites;ko00564//Glycerophospholipid metabolism;ko00562//Inositol phosphate metabolism;ko00565//Ether lipid metabolism	K01114	-	-	-
arahy.BDU0ZX	Arahy.04	280673	284794	YMR099C	aldose 1-epimerase family protein [Medicago truncatula]	Metabolism	Global and overview maps;Carbohydrate metabolism	ko01100//Metabolic pathways;ko01110//Biosynthesis of secondary metabolites;ko00010//Glycolysis / Gluconeogenesis	K01792	GO:0044424//intracellular part;GO:0005623//cell;GO:0044444//cytoplasmic part;GO:0005622//intracellular;GO:0005737//cytoplasm;GO:0044464//cell part	GO:0003824//catalytic activity;GO:0005488//binding	GO:0008152//metabolic process;GO:0042221//response to chemical;GO:0001101//response to acid chemical;GO:0050896//response to stimulus;GO:0044238//primary metabolic process
arahy.C20YX1	Arahy.04	124764371	124765977	At5g38990	PREDICTED: receptor-like protein kinase ANXUR2 [Arachis duranensis]	-	-	-	-	-	-	-
arahy.D1AFGR	Arahy.04	124828930	124831176	COBL4	PREDICTED: COBRA-like protein 4 isoform X2 [Arachis duranensis]	-	-	-	-	-	-	-
arahy.DXAL0M	Arahy.04	395902	400838	CPK17	PREDICTED: calcium-dependent protein kinase 17-like [Arachis duranensis]	Organismal Systems	Environmental adaptation	ko04626//Plant-pathogen interaction	K13412	-	GO:0016740//transferase activity;GO:0016301//kinase activity;GO:0043167//ion binding;GO:0016773//phosphotransferase activity, alcohol group as acceptor;GO:0032549//ribonucleoside binding;GO:0001883//purine nucleoside binding;GO:0016772//transferase activity, transferring phosphorus-containing groups;GO:0046872//metal ion binding;GO:0097159//organic cyclic compound binding;GO:1901363//heterocyclic…	GO:0043412//macromolecule modification;GO:0036211//protein modification process;GO:0044260//cellular macromolecule metabolic process;GO:0044267//cellular protein metabolic process;GO:0071704//organic substance metabolic process;GO:0006464//cellular protein modification process;GO:0044238//primary metabolic process;GO:0044237//cellular metabolic process;GO:0006793//phosphorus metabolic process;GO:…
arahy.DY30JI	Arahy.04	374194	377073	--	PREDICTED: peptidyl-prolyl cis-trans isomerase FKBP43-like [Arachis duranensis]	-	-	-	-	-	-	-
arahy.DY6LD8	Arahy.04	414279	414851	--	-	-	-	-	-	-	-	-
arahy.F2V67K	Arahy.04	124776463	124778755	At3g06240	PREDICTED: F-box protein CPR30-like [Arachis ipaensis]	-	-	-	-	-	-	-
arahy.F5KW1T	Arahy.04	7587742	7590718	At5g61250	PREDICTED: heparanase-like protein 2 [Arachis duranensis]	Metabolism	Glycan biosynthesis and metabolism;Global and overview maps	ko01100//Metabolic pathways;ko00531//Glycosaminoglycan degradation	K07964	-	GO:0003824//catalytic activity;GO:0016787//hydrolase activity	-
arahy.FAMU12	Arahy.04	448218	458088	sqv-7	PREDICTED: UDP-sugar transporter sqv-7-like isoform X1 [Arachis duranensis]	-	-	-	-	-	-	-
arahy.FZCB8L	Arahy.04	124715841	124722281	FER	PREDICTED: receptor-like protein kinase FERONIA [Arachis duranensis]	-	-	-	-	-	-	-
arahy.G8XCWG	Arahy.04	7637917	7638135	--	PREDICTED: UDP-glycosyltransferase 92A1 [Arachis ipaensis]	-	-	-	-	-	-	-
arahy.I8IDBT	Arahy.04	124906288	124921558	H6H	PREDICTED: protein DOWNY MILDEW RESISTANCE 6-like [Arachis duranensis]	-	-	-	-	-	-	-
arahy.J2ZPNJ	Arahy.04	124762637	124768531	ANX2	PREDICTED: receptor-like protein kinase ANXUR2 [Arachis duranensis]	-	-	-	-	-	-	-
arahy.JD08SZ	Arahy.04	11672123	11674148	--	complex 1 protein, LYR family protein [Medicago truncatula]	-	-	-	-	-	-	-
arahy.KD9PJ3	Arahy.04	124723601	124725511	CPR30	PREDICTED: F-box/kelch-repeat protein At3g23880-like [Arachis duranensis]	-	-	-	-	-	-	-
arahy.KJE0V2	Arahy.04	124676336	124678495	CPR30	PREDICTED: F-box/kelch-repeat protein At3g23880-like [Arachis ipaensis]	-	-	-	-	-	-	-
arahy.LA4UJ9	Arahy.04	124792999	124795431	3AT1	PREDICTED: coumaroyl-CoA:anthocyanidin 3-O-glucoside-6''-O-coumaroyltransferase 1-like [Arachis ipaensis]	-	-	-	-	-	-	-
arahy.LCE3KG	Arahy.04	124674651	124675556	At5g38990	PREDICTED: receptor-like protein kinase ANXUR2 [Arachis duranensis]	-	-	-	-	-	-	-
arahy.LEQ6N6	Arahy.04	124785644	124787643	3AT1	PREDICTED: coumaroyl-CoA:anthocyanidin 3-O-glucoside-6''-O-coumaroyltransferase 1-like [Arachis ipaensis]	-	-	-	-	-	-	-
arahy.LIZK6F	Arahy.04	7667191	7672626	FRS6	Protein FAR1-RELATED SEQUENCE 6 [Glycine soja]	-	-	-	-	-	-	-
arahy.LL1IKB	Arahy.04	307807	308874	MKK4	PREDICTED: mitogen-activated protein kinase kinase 5 [Arachis duranensis]	Organismal Systems;Environmental Information Processing	Environmental adaptation;Signal transduction	ko04075//Plant hormone signal transduction;ko04626//Plant-pathogen interaction;ko04016//MAPK signaling pathway - plant	K13413	GO:0043226//organelle;GO:0044424//intracellular part;GO:0005622//intracellular;GO:0043229//intracellular organelle;GO:0005623//cell;GO:0043227//membrane-bounded organelle;GO:0043231//intracellular membrane-bounded organelle;GO:0044464//cell part	GO:0036094//small molecule binding;GO:1901363//heterocyclic compound binding;GO:0005488//binding;GO:0097159//organic cyclic compound binding;GO:0016772//transferase activity, transferring phosphorus-containing groups;GO:0032550//purine ribonucleoside binding;GO:0016773//phosphotransferase activity, alcohol group as acceptor;GO:0004672//protein kinase activity;GO:0016301//kinase activity;GO:003254…	GO:0065007//biological regulation;GO:0048856//anatomical structure development;GO:0044237//cellular metabolic process;GO:0002376//immune system process;GO:0048608//reproductive structure development;GO:2000026//regulation of multicellular organismal development;GO:0006793//phosphorus metabolic process;GO:0044707//single-multicellular organism process;GO:0050793//regulation of developmental proces…
arahy.MI395F	Arahy.04	94804386	94805917	--	PREDICTED: uncharacterized protein LOC107646089 isoform X2 [Arachis ipaensis]	-	-	-	-	-	-	-
arahy.N2EXWG	Arahy.04	124805209	124806609	3AT1	PREDICTED: coumaroyl-CoA:anthocyanidin 3-O-glucoside-6''-O-coumaroyltransferase 1-like [Arachis duranensis]	-	-	-	-	-	-	-
arahy.N39QDT	Arahy.04	11579870	11582253	At3g03100	PREDICTED: probable NADH dehydrogenase [ubiquinone] 1 alpha subcomplex subunit 12 [Arachis ipaensis]	Metabolism	Global and overview maps;Energy metabolism	ko01100//Metabolic pathways;ko00190//Oxidative phosphorylation	K11352	-	GO:0016491//oxidoreductase activity;GO:0003954//NADH dehydrogenase activity;GO:0016651//oxidoreductase activity, acting on NAD(P)H;GO:0016655//oxidoreductase activity, acting on NAD(P)H, quinone or similar compound as acceptor;GO:0050136//NADH dehydrogenase (quinone) activity;GO:0003824//catalytic activity	GO:0008152//metabolic process;GO:0044710//single-organism metabolic process;GO:0044699//single-organism process
arahy.N8P5TW	Arahy.04	7700951	7702531	PCMP-H38	PREDICTED: pentatricopeptide repeat-containing protein At5g48910-like [Arachis duranensis]	-	-	-	-	-	-	-
arahy.NC09XL	Arahy.04	301286	305359	4CL1	PREDICTED: 4-coumarate--CoA ligase 1 [Arachis ipaensis]	Metabolism	Metabolism of cofactors and vitamins;Biosynthesis of other secondary metabolites;Global and overview maps;Amino acid metabolism	ko01100//Metabolic pathways;ko01110//Biosynthesis of secondary metabolites;ko00940//Phenylpropanoid biosynthesis;ko00130//Ubiquinone and other terpenoid-quinone biosynthesis;ko00360//Phenylalanine metabolism	K01904	GO:0005622//intracellular;GO:0005623//cell;GO:0044424//intracellular part;GO:0044464//cell part	GO:0003824//catalytic activity	GO:0044237//cellular metabolic process;GO:0044710//single-organism metabolic process;GO:0009698//phenylpropanoid metabolic process;GO:0009987//cellular process;GO:0006725//cellular aromatic compound metabolic process;GO:1901360//organic cyclic compound metabolic process;GO:0044763//single-organism cellular process;GO:0019748//secondary metabolic process;GO:0071704//organic substance metabolic pro…
arahy.NFUI4Q	Arahy.04	284636	284978	--	OSIGBa0132E09-OSIGBa0108L24.3 [Oryza sativa Indica Group]	-	-	-	-	-	-	-
arahy.NII7HE	Arahy.04	11582862	11586798	Smg9	PREDICTED: protein SMG9-like [Arachis duranensis]	-	-	-	-	-	-	-
arahy.NY1VBY	Arahy.04	11667217	11674096	BOR1	PREDICTED: boron transporter 1-like [Arachis duranensis]	-	-	-	-	-	-	-
arahy.NZNX6H	Arahy.04	351800	361989	ABCG23	PREDICTED: ABC transporter G family member 23 [Arachis duranensis]	-	-	-	-	-	GO:0016787//hydrolase activity;GO:0097367//carbohydrate derivative binding;GO:0016818//hydrolase activity, acting on acid anhydrides, in phosphorus-containing anhydrides;GO:0001882//nucleoside binding;GO:0016462//pyrophosphatase activity;GO:0016817//hydrolase activity, acting on acid anhydrides;GO:0032549//ribonucleoside binding;GO:0036094//small molecule binding;GO:1901363//heterocyclic compound…	GO:0009166//nucleotide catabolic process;GO:0046700//heterocycle catabolic process;GO:0055086//nucleobase-containing small molecule metabolic process;GO:0019693//ribose phosphate metabolic process;GO:0072521//purine-containing compound metabolic process;GO:1901360//organic cyclic compound metabolic process;GO:0019637//organophosphate metabolic process;GO:0006163//purine nucleotide metabolic proce…
arahy.P429WZ	Arahy.04	124741900	124743695	At3g06240	PREDICTED: F-box protein CPR30-like [Arachis duranensis]	-	-	-	-	-	-	-
arahy.PDK3ML	Arahy.04	124673353	124674352	FER	PREDICTED: receptor-like protein kinase ANXUR2 [Arachis duranensis]	-	-	-	-	-	-	-
arahy.PE1GUB	Arahy.04	124665018	124667703	FER	PREDICTED: receptor like protein kinase S.2-like [Arachis duranensis]	-	-	-	-	-	-	-
arahy.Q3DSX2	Arahy.04	124685613	124686611	FER	PREDICTED: receptor-like protein kinase ANXUR2 [Arachis duranensis]	-	-	-	-	-	-	-
arahy.QBG9HZ	Arahy.04	417816	419689	--	PREDICTED: uncharacterized protein LOC107482358 [Arachis duranensis]	-	-	-	-	-	-	-
arahy.QNIY5E	Arahy.04	124636775	124639571	At5g67130	PREDICTED: PI-PLC X domain-containing protein At5g67130 [Arachis duranensis]	-	-	-	-	-	-	-
arahy.RFG9X9	Arahy.04	381583	392186	CLT1	PREDICTED: protein CLT1, chloroplastic-like isoform X1 [Arachis duranensis]	-	-	-	-	-	-	-
arahy.RFM5HW	Arahy.04	124633947	124636546	FER	PREDICTED: receptor-like protein kinase FERONIA [Arachis duranensis]	-	-	-	-	-	-	-
arahy.S79ATY	Arahy.04	124855774	124858549	RGP1	PREDICTED: UDP-arabinopyranose mutase 1-like [Arachis duranensis]	Metabolism	Carbohydrate metabolism	ko00520//Amino sugar and nucleotide sugar metabolism	K13379	-	-	-
arahy.TJ6H4J	Arahy.04	30448707	30450771	At3g23880	PREDICTED: F-box/kelch-repeat protein At3g23880-like [Arachis ipaensis]	-	-	-	-	-	-	-
arahy.TV0DXR	Arahy.04	124649197	124650210	FER	PREDICTED: receptor-like protein kinase FERONIA [Arachis duranensis]	-	-	-	-	-	-	-
arahy.U4X66R	Arahy.04	124643111	124645883	ANX2	PREDICTED: receptor-like protein kinase ANXUR2 isoform X2 [Arachis duranensis]	-	-	-	-	-	-	-
arahy.UB9II0	Arahy.04	318931	321530	At1g73050	PREDICTED: (R)-mandelonitrile lyase-like [Arachis duranensis]	Metabolism	Global and overview maps;Metabolism of other amino acids	ko01110//Biosynthesis of secondary metabolites;ko00460//Cyanoamino acid metabolism	K08248	-	GO:1901265//nucleoside phosphate binding;GO:0005488//binding;GO:1901363//heterocyclic compound binding;GO:0016491//oxidoreductase activity;GO:0003824//catalytic activity;GO:0016614//oxidoreductase activity, acting on CH-OH group of donors;GO:0036094//small molecule binding;GO:0097159//organic cyclic compound binding;GO:0000166//nucleotide binding	GO:0044699//single-organism process;GO:0044710//single-organism metabolic process;GO:0008152//metabolic process
arahy.UED96S	Arahy.04	458409	469262	--	Ferredoxin--NADP reductase, partial [Anthurium amnicola]	-	-	-	-	-	-	-
arahy.V3Q138	Arahy.04	124834033	124840848	--	-	-	-	-	-	-	-	-
arahy.VK0N59	Arahy.04	406782	410361	SYP22	PREDICTED: syntaxin-22-like [Arachis duranensis]	Genetic Information Processing;Cellular Processes	Transport and catabolism;Folding, sorting and degradation	ko04145//Phagosome;ko04130//SNARE interactions in vesicular transport	K08488	-	-	-
arahy.X1E2Z0	Arahy.04	7673861	7676580	COPZ2	PREDICTED: coatomer subunit zeta-2-like [Arachis ipaensis]	-	-	-	-	-	-	GO:0051179//localization;GO:0033036//macromolecule localization;GO:0051234//establishment of localization;GO:0045184//establishment of protein localization;GO:0008104//protein localization
arahy.XLU01S	Arahy.04	469841	473792	METTL21A	PREDICTED: protein N-lysine methyltransferase METTL21A [Arachis duranensis]	-	-	-	-	-	-	-
arahy.XT452W	Arahy.04	392725	394785	RIBA1	PREDICTED: bifunctional riboflavin biosynthesis protein RIBA 1, chloroplastic-like [Arachis duranensis]	Metabolism	Metabolism of cofactors and vitamins;Global and overview maps	ko01100//Metabolic pathways;ko01110//Biosynthesis of secondary metabolites;ko00790//Folate biosynthesis;ko00740//Riboflavin metabolism	K14652	GO:0043229//intracellular organelle;GO:0043227//membrane-bounded organelle;GO:0005623//cell;GO:0043231//intracellular membrane-bounded organelle;GO:0044422//organelle part;GO:0044446//intracellular organelle part;GO:0005737//cytoplasm;GO:0044444//cytoplasmic part;GO:0044435//plastid part;GO:0009532//plastid stroma;GO:0044424//intracellular part;GO:0009536//plastid;GO:0043226//organelle;GO:0044464…	GO:0016829//lyase activity;GO:0003824//catalytic activity;GO:0016830//carbon-carbon lyase activity	GO:0034641//cellular nitrogen compound metabolic process;GO:0046483//heterocycle metabolic process;GO:0044237//cellular metabolic process;GO:0044763//single-organism cellular process;GO:1901360//organic cyclic compound metabolic process;GO:0044281//small molecule metabolic process;GO:0042726//flavin-containing compound metabolic process;GO:0044710//single-organism metabolic process;GO:0009987//ce…
arahy.XX5QBN	Arahy.04	342121	344894	CSLC5	PREDICTED: probable xyloglucan glycosyltransferase 5 [Arachis duranensis]	-	-	-	-	GO:0005622//intracellular;GO:0043229//intracellular organelle;GO:0044464//cell part;GO:0043231//intracellular membrane-bounded organelle;GO:0043227//membrane-bounded organelle;GO:0044424//intracellular part;GO:0043226//organelle;GO:0005623//cell;GO:0016020//membrane	GO:0003824//catalytic activity	-
arahy.YPLH9H	Arahy.04	124848998	124854164	At3g02320	PREDICTED: probable tRNA (guanine(26)-N(2))-dimethyltransferase 2 [Arachis duranensis]	-	-	-	-	-	-	-
arahy.Z186RR	Arahy.04	7656813	7660746	--	PREDICTED: vesicle transport protein SEC20 [Arachis duranensis]	Genetic Information Processing	Folding, sorting and degradation	ko04130//SNARE interactions in vesicular transport	K08497	-	-	-
arahy.Z4J9LG	Arahy.04	334208	340768	EXO84B	PREDICTED: exocyst complex component EXO84B [Arachis duranensis]	-	-	-	-	GO:0016020//membrane	-	-
arahy.ZACS09	Arahy.04	30452329	30458176	HSL1	PREDICTED: receptor-like protein kinase HSL1 [Arachis ipaensis]	-	-	-	-	-	-	-
arahy.ZYW4EC	Arahy.04	7627237	7629967	CCR2	PREDICTED: cinnamoyl-CoA reductase 2 [Arachis duranensis]	-	-	-	-	GO:0016020//membrane	GO:0048037//cofactor binding;GO:0005488//binding	GO:0008152//metabolic process
arahy.2B31R0	Arahy.05	29941750	29947406	AXY4	PREDICTED: LOW QUALITY PROTEIN: protein ALTERED XYLOGLUCAN 4-like [Arachis duranensis]	-	-	-	-	-	-	-
arahy.4MV4X2	Arahy.05	11603505	11609532	D2HGDH	PREDICTED: D-2-hydroxyglutarate dehydrogenase, mitochondrial [Arachis duranensis]	-	-	-	-	-	GO:1901363//heterocyclic compound binding;GO:0003824//catalytic activity;GO:0000166//nucleotide binding;GO:0005488//binding;GO:0016614//oxidoreductase activity, acting on CH-OH group of donors;GO:1901265//nucleoside phosphate binding;GO:0097159//organic cyclic compound binding;GO:0036094//small molecule binding;GO:0016616//oxidoreductase activity, acting on the CH-OH group of donors, NAD or NADP …	GO:0008152//metabolic process;GO:0044699//single-organism process;GO:0044710//single-organism metabolic process
arahy.5HE67G	Arahy.05	41398582	41400125	--	PREDICTED: protein FAR1-RELATED SEQUENCE 5-like [Arachis duranensis]	-	-	-	-	-	-	-
arahy.6RZF8I	Arahy.05	11614818	11618984	UBC16	PREDICTED: probable ubiquitin-conjugating enzyme E2 16 [Arachis duranensis]	Genetic Information Processing	Folding, sorting and degradation	ko04120//Ubiquitin mediated proteolysis	K10688	-	GO:0016874//ligase activity;GO:0016879//ligase activity, forming carbon-nitrogen bonds;GO:0003824//catalytic activity	-
arahy.74ATFD	Arahy.05	48008507	48011777	Psmd10	PREDICTED: 26S proteasome non-ATPase regulatory subunit 10 [Arachis duranensis]	-	-	-	-	-	-	-
arahy.77ZQ01	Arahy.05	35016888	35024325	At3g53970	PREDICTED: probable proteasome inhibitor [Arachis duranensis]	Genetic Information Processing	Folding, sorting and degradation	ko03050//Proteasome	K06700	-	-	-
arahy.7AT94J	Arahy.05	11583897	11585671	DIM1B	PREDICTED: ribosomal RNA small subunit methyltransferase, mitochondrial [Arachis duranensis]	-	-	-	-	-	GO:0008757//S-adenosylmethionine-dependent methyltransferase activity;GO:0003824//catalytic activity;GO:0008649//rRNA methyltransferase activity;GO:0016741//transferase activity, transferring one-carbon groups;GO:0008168//methyltransferase activity;GO:0008173//RNA methyltransferase activity;GO:0016740//transferase activity	GO:0010467//gene expression;GO:0034641//cellular nitrogen compound metabolic process;GO:0016072//rRNA metabolic process;GO:0042254//ribosome biogenesis;GO:0044085//cellular component biogenesis;GO:0044237//cellular metabolic process;GO:0006725//cellular aromatic compound metabolic process;GO:1901360//organic cyclic compound metabolic process;GO:0071840//cellular component organization or biogenes…
arahy.7NQA48	Arahy.05	11570302	11576719	BGAL3	PREDICTED: beta-galactosidase 3 [Arachis duranensis]	-	-	-	-	-	-	-
arahy.8SWZ13	Arahy.05	11488392	11490985	SHI	PREDICTED: protein SHI RELATED SEQUENCE 1-like [Arachis duranensis]	-	-	-	-	-	-	-
arahy.9KWN96	Arahy.05	84231864	84234890	UGT89A2	PREDICTED: UDP-glycosyltransferase 89A2-like isoform X1 [Arachis ipaensis]	-	-	-	-	-	-	-
arahy.9S2WM4	Arahy.05	41509799	41518858	pli1	PREDICTED: E4 SUMO-protein ligase PIAL2 [Arachis duranensis]	Genetic Information Processing	Folding, sorting and degradation	ko04120//Ubiquitin mediated proteolysis	K04706	-	-	-
arahy.AVNA5K	Arahy.05	41466866	41470345	--	PREDICTED: endoglucanase-like [Arachis duranensis]	-	-	-	-	-	GO:0003824//catalytic activity;GO:0016798//hydrolase activity, acting on glycosyl bonds;GO:0016787//hydrolase activity	GO:0008152//metabolic process;GO:0044238//primary metabolic process
arahy.B5QQYI	Arahy.05	11588109	11591170	ROT3	PREDICTED: 3-epi-6-deoxocathasterone 23-monooxygenase [Arachis duranensis]	Metabolism	Global and overview maps;Metabolism of terpenoids and polyketides	ko01100//Metabolic pathways;ko01110//Biosynthesis of secondary metabolites;ko00905//Brassinosteroid biosynthesis	K12637	-	GO:0043167//ion binding;GO:0046914//transition metal ion binding;GO:0046872//metal ion binding;GO:0005488//binding;GO:0016491//oxidoreductase activity;GO:0046906//tetrapyrrole binding;GO:0004497//monooxygenase activity;GO:1901363//heterocyclic compound binding;GO:0097159//organic cyclic compound binding;GO:0003824//catalytic activity;GO:0043169//cation binding	GO:0009791//post-embryonic development;GO:0022414//reproductive process;GO:0065008//regulation of biological quality;GO:0044763//single-organism cellular process;GO:0007275//multicellular organism development;GO:0009987//cellular process;GO:0016043//cellular component organization;GO:0008152//metabolic process;GO:0048367//shoot system development;GO:0032989//cellular component morphogenesis;GO:00…
arahy.BG5TTX	Arahy.05	11563459	11565795	RTH	PREDICTED: protein RTE1-HOMOLOG [Arachis duranensis]	-	-	-	-	-	-	-
arahy.CBXD69	Arahy.05	36854704	36858827	KAPP	PREDICTED: LOW QUALITY PROTEIN: protein phosphatase 2C 70-like [Arachis ipaensis]	-	-	-	-	-	-	-
arahy.CH6R50	Arahy.05	11600423	11603667	Os11g0592800	PREDICTED: CDK5RAP1-like protein [Arachis duranensis]	-	-	-	-	-	GO:0003824//catalytic activity;GO:0051540//metal cluster binding;GO:0005488//binding;GO:0051536//iron-sulfur cluster binding	GO:0006725//cellular aromatic compound metabolic process;GO:0006139//nucleobase-containing compound metabolic process;GO:0043170//macromolecule metabolic process;GO:0006807//nitrogen compound metabolic process;GO:0044238//primary metabolic process;GO:0009987//cellular process;GO:0046483//heterocycle metabolic process;GO:0044237//cellular metabolic process;GO:0090304//nucleic acid metabolic proces…
arahy.DV8VVK	Arahy.05	41461292	41462005	--	PREDICTED: uncharacterized protein LOC107633356 [Arachis ipaensis]	-	-	-	-	-	-	-
arahy.DX1TMZ	Arahy.05	84234087	84236722	--	zf-BED domain-containing protein/DUF659 domain-containing protein [Cephalotus follicularis]	-	-	-	-	-	-	-
arahy.F6J9N2	Arahy.05	35110065	35113157	kynB	PREDICTED: kynurenine formamidase-like [Arachis duranensis]	-	-	-	-	-	-	-
arahy.FCT2UL	Arahy.05	36986662	36987724	--	polyprotein [Cajanus cajan]	-	-	-	-	-	-	-
arahy.G7SZCR	Arahy.05	11633950	11635763	PCMP-E27	PPR containing plant-like protein [Medicago truncatula]	-	-	-	-	-	-	-
arahy.I4QQIE	Arahy.05	36884697	36890547	CHR12	PREDICTED: probable ATP-dependent DNA helicase CHR12 isoform X1 [Arachis duranensis]	-	-	-	-	-	-	-
arahy.J115LT	Arahy.05	36937234	36938340	ABCC3	PREDICTED: ABC transporter C family member 3-like [Arachis ipaensis]	-	-	-	-	-	-	-
arahy.K5I6LX	Arahy.05	35081220	35081933	ALDH2B7	PREDICTED: aldehyde dehydrogenase family 2 member B7, mitochondrial [Arachis duranensis]	Metabolism	Carbohydrate metabolism;Amino acid metabolism;Lipid metabolism;Global and overview maps;Metabolism of other amino acids	ko01100//Metabolic pathways;ko01110//Biosynthesis of secondary metabolites;ko00010//Glycolysis / Gluconeogenesis;ko00620//Pyruvate metabolism;ko00561//Glycerolipid metabolism;ko00071//Fatty acid degradation;ko00330//Arginine and proline metabolism;ko00280//Valine, leucine and isoleucine degradation;ko00053//Ascorbate and aldarate metabolism;ko00410//beta-Alanine metabolism;ko00380//Tryptophan met…	K00128	-	-	-
arahy.K7FQ7Q	Arahy.05	41476363	41480242	SGT1B	PREDICTED: protein SGT1 homolog B-like [Arachis duranensis]	Organismal Systems	Environmental adaptation	ko04626//Plant-pathogen interaction	K12795	-	-	GO:0048583//regulation of response to stimulus;GO:0045088//regulation of innate immune response;GO:0065007//biological regulation;GO:0007165//signal transduction;GO:0009987//cellular process;GO:0009607//response to biotic stimulus;GO:0051716//cellular response to stimulus;GO:0009755//hormone-mediated signaling pathway;GO:0007275//multicellular organism development;GO:0032502//developmental proces…
arahy.L1BT9E	Arahy.05	41465556	41466798	WRKY22	PREDICTED: probable WRKY transcription factor 29 [Arachis duranensis]	Organismal Systems;Environmental Information Processing	Signal transduction;Environmental adaptation	ko04626//Plant-pathogen interaction;ko04016//MAPK signaling pathway - plant	K13425	-	-	-
arahy.L5DPF9	Arahy.05	36938289	36941544	--	PREDICTED: uncharacterized protein LOC107470309 [Arachis duranensis]	-	-	-	-	-	-	-
arahy.LTR731	Arahy.05	29895846	29896320	--	PREDICTED: zinc finger MYM-type protein 1-like [Arachis ipaensis]	-	-	-	-	-	-	-
arahy.M3KMZQ	Arahy.05	36920600	36922372	--	polyprotein [Cajanus cajan]	-	-	-	-	-	-	-
arahy.NMG0M7	Arahy.05	84208719	84210286	--	PREDICTED: troponin T, skeletal muscle-like [Arachis duranensis]	-	-	-	-	-	-	-
arahy.NN6EDM	Arahy.05	11554254	11557898	--	PREDICTED: 50S ribosomal protein L18-like [Arachis ipaensis]	-	-	-	-	-	-	-
arahy.NZLK2N	Arahy.05	36963712	36971872	RANGAP2	PREDICTED: nucleolin [Lupinus angustifolius]	-	-	-	-	-	-	-
arahy.PCJG5Z	Arahy.05	47952288	47953749	CSY3	PREDICTED: citrate synthase, glyoxysomal-like [Arachis ipaensis]	Metabolism	Carbohydrate metabolism;Global and overview maps	ko01100//Metabolic pathways;ko01110//Biosynthesis of secondary metabolites;ko01200//Carbon metabolism;ko01230//Biosynthesis of amino acids;ko00630//Glyoxylate and dicarboxylate metabolism;ko00020//Citrate cycle (TCA cycle);ko01210//2-Oxocarboxylic acid metabolism	K01647	-	-	GO:0044238//primary metabolic process;GO:0009987//cellular process;GO:0044237//cellular metabolic process;GO:0008152//metabolic process
arahy.QB26WD	Arahy.05	11638128	11640646	DEFA	PREDICTED: floral homeotic protein PMADS 1-like isoform X2 [Arachis duranensis]	-	-	-	-	-	-	-
arahy.R3N6QG	Arahy.05	41423308	41424418	At5g41590	PREDICTED: protein LURP-one-related 8-like [Arachis duranensis]	-	-	-	-	-	-	-
arahy.SF9HJV	Arahy.05	35134372	35147721	--	Spc97/Spc98 family of spindle pole body (SBP) component [Medicago truncatula]	-	-	-	-	-	-	-
arahy.SNR3ID	Arahy.05	11567890	11570107	--	PREDICTED: thioredoxin H-type [Arachis duranensis]	-	-	-	-	GO:0005576//extracellular region	GO:0016491//oxidoreductase activity;GO:0003824//catalytic activity;GO:0015036//disulfide oxidoreductase activity;GO:0030234//enzyme regulator activity;GO:0098772//molecular function regulator;GO:0016667//oxidoreductase activity, acting on a sulfur group of donors	GO:0008152//metabolic process;GO:0044699//single-organism process;GO:0065009//regulation of molecular function;GO:0009987//cellular process;GO:0019725//cellular homeostasis;GO:0065007//biological regulation;GO:0044093//positive regulation of molecular function;GO:0065008//regulation of biological quality;GO:0044763//single-organism cellular process;GO:0044710//single-organism metabolic process;GO…
arahy.SQ144R	Arahy.05	36922521	36923001	--	polyprotein [Cajanus cajan]	-	-	-	-	-	-	-
arahy.U2HICA	Arahy.05	11519281	11525859	--	FG-GAP repeat protein [Medicago truncatula]	-	-	-	-	GO:0044464//cell part;GO:0043227//membrane-bounded organelle;GO:0005623//cell;GO:0043226//organelle;GO:0044424//intracellular part;GO:0005622//intracellular;GO:0043229//intracellular organelle;GO:0043231//intracellular membrane-bounded organelle	-	-
arahy.UVB7WH	Arahy.05	35082638	35090429	CHR25	PREDICTED: protein CHROMATIN REMODELING 25 isoform X1 [Arachis duranensis]	Genetic Information Processing	Replication and repair	ko03440//Homologous recombination	K10875	-	-	-
arahy.V10K31	Arahy.05	35104930	35109540	WSD1	PREDICTED: O-acyltransferase WSD1-like [Arachis duranensis]	-	-	-	-	-	-	-
arahy.WVX9PU	Arahy.05	41400184	41400742	--	PREDICTED: protein FAR1-RELATED SEQUENCE 5-like [Arachis duranensis]	-	-	-	-	-	-	-
arahy.XB9ITR	Arahy.05	36924594	36925691	--	Retrotransposable element Tf2 [Cajanus cajan]	-	-	-	-	-	-	-
arahy.XEW4VK	Arahy.05	35060433	35074277	RAD54	PREDICTED: protein CHROMATIN REMODELING 25 isoform X2 [Arachis ipaensis]	Genetic Information Processing	Replication and repair	ko03440//Homologous recombination	K10875	-	-	-
arahy.YAN8XY	Arahy.05	11559491	11561903	WAT1	PREDICTED: protein WALLS ARE THIN 1-like [Arachis duranensis]	-	-	-	-	-	-	-
arahy.YD0JFD	Arahy.05	36962375	36964262	CHX15	PREDICTED: cation/H(+) antiporter 15-like [Arachis ipaensis]	-	-	-	-	-	-	-
arahy.YQQ37R	Arahy.05	36870361	36872910	NRS/ER	PREDICTED: bifunctional dTDP-4-dehydrorhamnose 3,5-epimerase/dTDP-4-dehydrorhamnose reductase-like [Arachis duranensis]	Metabolism	Carbohydrate metabolism	ko00520//Amino sugar and nucleotide sugar metabolism	K12451	-	-	-
arahy.Z0ELT9	Arahy.05	29894459	29894933	--	PREDICTED: zinc finger MYM-type protein 1-like [Arachis ipaensis]	-	-	-	-	-	-	-
arahy.01LY89	Arahy.06	16555066	16561427	MORF1	PREDICTED: multiple organellar RNA editing factor 1, mitochondrial [Arachis ipaensis]	-	-	-	-	-	-	-
arahy.0LD5E8	Arahy.06	103442874	103455135	LHT1	PREDICTED: lysine histidine transporter 1-like [Arachis duranensis]	-	-	-	-	-	-	-
arahy.0WRQ79	Arahy.06	97141290	97142219	--	polyprotein [Cajanus cajan]	-	-	-	-	-	-	-
arahy.1EWU2Y	Arahy.06	16552694	16553502	--	PREDICTED: annexin A7-like [Arachis duranensis]	-	-	-	-	-	-	-
arahy.2393XD	Arahy.06	16377095	16378590	--	-	-	-	-	-	-	-	-
arahy.30ZBSQ	Arahy.06	101777877	101781699	WRKY75	PREDICTED: probable WRKY transcription factor 75 [Arachis duranensis]	-	-	-	-	-	-	-
arahy.31KTN8	Arahy.06	103382709	103387769	At3g27220	PREDICTED: kelch repeat-containing protein At3g27220-like [Arachis duranensis]	-	-	-	-	-	-	-
arahy.3C34JQ	Arahy.06	41588287	41591919	CYB561A	PREDICTED: transmembrane ascorbate ferrireductase 1-like [Arachis ipaensis]	-	-	-	-	-	-	-
arahy.3N2IHS	Arahy.06	16373214	16374439	--	LOW QUALITY PROTEIN: DUF659 domain-containing protein/Dimer_Tnp_hAT domain-containing protein, partial [Cephalotus follicularis]	-	-	-	-	-	-	-
arahy.5MY81K	Arahy.06	103375310	103381630	GLR2.8	PREDICTED: glutamate receptor 2.8-like [Arachis duranensis]	-	-	-	-	GO:0016020//membrane	GO:0005215//transporter activity	GO:0006811//ion transport;GO:0006810//transport;GO:0051234//establishment of localization;GO:1902578//single-organism localization;GO:0051179//localization;GO:0044765//single-organism transport;GO:0044763//single-organism cellular process;GO:0009987//cellular process;GO:0044699//single-organism process
arahy.65DI7F	Arahy.06	97082602	97099540	Tnpo3	PREDICTED: importin-13 [Arachis duranensis]	-	-	-	-	-	-	-
arahy.7FJE7K	Arahy.06	16498148	16500751	At2g13820	PREDICTED: non-specific lipid-transfer protein-like protein At2g13820 [Arachis duranensis]	-	-	-	-	-	-	-
arahy.84ZT1I	Arahy.06	101939148	101943269	--	PREDICTED: FAD-dependent urate hydroxylase-like isoform X2 [Arachis ipaensis]	-	-	-	-	-	-	-
arahy.8Y7GXP	Arahy.06	103390887	103398638	GTE8	PREDICTED: transcription factor GTE8-like [Arachis duranensis]	-	-	-	-	-	-	-
arahy.909U31	Arahy.06	16460271	16463343	--	PREDICTED: protein MARD1-like isoform X1 [Lupinus angustifolius]	-	-	-	-	-	-	-
arahy.BMAR8E	Arahy.06	16484639	16485229	--	-	-	-	-	-	-	-	-
arahy.CR8XX2	Arahy.06	101860234	101863721	SPL18	PREDICTED: squamosa promoter-binding-like protein 18 [Arachis duranensis]	-	-	-	-	-	-	-
arahy.EBNM3F	Arahy.06	103430683	103437522	LHT1	PREDICTED: lysine histidine transporter 1-like [Arachis duranensis]	-	-	-	-	GO:0031224//intrinsic component of membrane;GO:0016020//membrane;GO:0044425//membrane part	GO:0022892//substrate-specific transporter activity;GO:0046943//carboxylic acid transmembrane transporter activity;GO:0008509//anion transmembrane transporter activity;GO:0005215//transporter activity;GO:0022891//substrate-specific transmembrane transporter activity;GO:0015075//ion transmembrane transporter activity;GO:0008514//organic anion transmembrane transporter activity;GO:0022857//transmem…	GO:0044765//single-organism transport;GO:0044699//single-organism process;GO:0051234//establishment of localization;GO:0015849//organic acid transport;GO:0006865//amino acid transport;GO:0006811//ion transport;GO:1902578//single-organism localization;GO:0046942//carboxylic acid transport;GO:0050896//response to stimulus;GO:0015711//organic anion transport;GO:0071702//organic substance transport;G…
arahy.EF0AHW	Arahy.06	103570191	103574048	At2g01680	PREDICTED: death-associated protein kinase dapk-1-like [Arachis duranensis]	-	-	-	-	-	-	-
arahy.EJB0XI	Arahy.06	16416553	16430913	IDM1	E3 ubiquitin-protein ligase TRIM33 [Cajanus cajan]	-	-	-	-	-	-	-
arahy.GF44T2	Arahy.06	16455259	16458702	--	-	-	-	-	-	-	-	-
arahy.GHWN3W	Arahy.06	101921889	101922254	At3g47200	PREDICTED: UPF0481 protein At3g47200-like [Cicer arietinum]	-	-	-	-	-	-	-
arahy.HM2HLZ	Arahy.06	16478221	16480733	wdr4	PREDICTED: tRNA (guanine-N(7)-)-methyltransferase non-catalytic subunit wdr4 [Arachis duranensis]	-	-	-	-	-	-	-
arahy.K7JVCN	Arahy.06	41625230	41629981	--	PREDICTED: E3 ubiquitin-protein ligase RFWD3 [Arachis ipaensis]	-	-	-	-	-	-	-
arahy.LY00QK	Arahy.06	16441515	16443063	--	PREDICTED: late embryogenesis abundant protein D-34-like [Arachis duranensis]	-	-	-	-	-	-	-
arahy.LZ7AI2	Arahy.06	97155020	97156060	--	polyprotein [Cajanus cajan]	-	-	-	-	-	-	-
arahy.MYD918	Arahy.06	103479794	103484987	LHT1	PREDICTED: lysine histidine transporter 1-like isoform X1 [Arachis duranensis]	-	-	-	-	-	-	-
arahy.PFTP2A	Arahy.06	16372027	16372745	--	DUF659 domain-containing protein [Cephalotus follicularis]	-	-	-	-	-	-	-
arahy.Q0XRI0	Arahy.06	101840306	101845149	--	PREDICTED: transcription factor TGA1-like isoform X1 [Arachis ipaensis]	-	-	-	-	-	-	-
arahy.Q2PGQ6	Arahy.06	103371613	103375166	TOC34	PREDICTED: translocase of chloroplast 34 [Glycine max]	-	-	-	-	-	-	-
arahy.Q8LDW0	Arahy.06	97189900	97198229	ACS	PREDICTED: acetyl-coenzyme A synthetase, chloroplastic/glyoxysomal [Arachis duranensis]	Metabolism	Global and overview maps;Carbohydrate metabolism	ko01100//Metabolic pathways;ko01110//Biosynthesis of secondary metabolites;ko01200//Carbon metabolism;ko00010//Glycolysis / Gluconeogenesis;ko00620//Pyruvate metabolism;ko00630//Glyoxylate and dicarboxylate metabolism;ko00640//Propanoate metabolism	K01895	GO:0044435//plastid part;GO:0009532//plastid stroma;GO:0009536//plastid;GO:0043231//intracellular membrane-bounded organelle;GO:0005737//cytoplasm;GO:0044424//intracellular part;GO:0043227//membrane-bounded organelle;GO:0043229//intracellular organelle;GO:0005622//intracellular;GO:0043226//organelle;GO:0044446//intracellular organelle part;GO:0005623//cell;GO:0044422//organelle part;GO:0044444//c…	GO:0005488//binding;GO:0003824//catalytic activity;GO:0097367//carbohydrate derivative binding;GO:0032549//ribonucleoside binding;GO:0097159//organic cyclic compound binding;GO:0036094//small molecule binding;GO:0001883//purine nucleoside binding;GO:0016405//CoA-ligase activity;GO:1901363//heterocyclic compound binding;GO:0016874//ligase activity;GO:0032550//purine ribonucleoside binding;GO:00018…	GO:0008152//metabolic process;GO:0044281//small molecule metabolic process;GO:0032787//monocarboxylic acid metabolic process;GO:0043436//oxoacid metabolic process;GO:0044237//cellular metabolic process;GO:0006082//organic acid metabolic process;GO:0071704//organic substance metabolic process;GO:0009987//cellular process;GO:0044699//single-organism process;GO:0044763//single-organism cellular proc…
arahy.QLM8IR	Arahy.06	16507734	16512307	IP5P7	PREDICTED: type IV inositol polyphosphate 5-phosphatase 7 [Arachis duranensis]	-	-	-	-	-	GO:0016788//hydrolase activity, acting on ester bonds;GO:0042578//phosphoric ester hydrolase activity;GO:0052743//inositol tetrakisphosphate phosphatase activity;GO:0052745//inositol phosphate phosphatase activity;GO:0003824//catalytic activity;GO:0046030//inositol trisphosphate phosphatase activity;GO:0016787//hydrolase activity;GO:0016791//phosphatase activity	GO:0044699//single-organism process;GO:0046488//phosphatidylinositol metabolic process;GO:0019637//organophosphate metabolic process;GO:0006644//phospholipid metabolic process;GO:0008152//metabolic process;GO:0009987//cellular process;GO:0046486//glycerolipid metabolic process;GO:0044238//primary metabolic process;GO:0044237//cellular metabolic process;GO:0006796//phosphate-containing compound me…
arahy.S4RYGS	Arahy.06	101953989	101954408	--	PREDICTED: uncharacterized protein LOC107494818 [Arachis duranensis]	-	-	-	-	-	-	-
arahy.U3DP0D	Arahy.06	41623509	41624739	CDC25	PREDICTED: dual specificity phosphatase Cdc25 [Arachis duranensis]	-	-	-	-	GO:0044424//intracellular part;GO:0043226//organelle;GO:0044444//cytoplasmic part;GO:0043227//membrane-bounded organelle;GO:0005737//cytoplasm;GO:0005622//intracellular;GO:0005623//cell;GO:0044464//cell part;GO:0043231//intracellular membrane-bounded organelle;GO:0043229//intracellular organelle;GO:0009536//plastid	GO:0003824//catalytic activity;GO:0016491//oxidoreductase activity	GO:0044260//cellular macromolecule metabolic process;GO:0044699//single-organism process;GO:0044237//cellular metabolic process;GO:0044238//primary metabolic process;GO:0043170//macromolecule metabolic process;GO:0042221//response to chemical;GO:0043412//macromolecule modification;GO:0006464//cellular protein modification process;GO:0044267//cellular protein metabolic process;GO:0050896//response…
arahy.WD5WT3	Arahy.06	16504630	16507260	SBP	PREDICTED: sucrose-binding protein-like [Arachis duranensis]	-	-	-	-	-	-	-
arahy.Z7CMWA	Arahy.06	101958119	101959830	At2g30020	PREDICTED: probable protein phosphatase 2C 25 [Arachis duranensis]	-	-	-	-	-	-	-
arahy.ZE4DKJ	Arahy.06	41583913	41585956	ERG8	PREDICTED: phosphomevalonate kinase-like [Arachis duranensis]	Metabolism	Metabolism of terpenoids and polyketides;Global and overview maps	ko01100//Metabolic pathways;ko01110//Biosynthesis of secondary metabolites;ko00900//Terpenoid backbone biosynthesis	K00938	-	-	-
arahy.107ZNT	Arahy.07	44825327	44830969	AMPD	PREDICTED: ribosomal RNA large subunit methyltransferase E isoform X1 [Arachis ipaensis]	-	-	-	-	-	-	-
arahy.2H7CBW	Arahy.07	73967874	73969844	NAP1;2	PREDICTED: nucleosome assembly protein 1;3-like [Arachis ipaensis]	-	-	-	-	GO:0044464//cell part;GO:0005623//cell;GO:0043229//intracellular organelle;GO:0005622//intracellular;GO:0005737//cytoplasm;GO:0043227//membrane-bounded organelle;GO:0043231//intracellular membrane-bounded organelle;GO:0016020//membrane;GO:0044424//intracellular part;GO:0044444//cytoplasmic part;GO:0043226//organelle	GO:0005515//protein binding;GO:0005488//binding	GO:0051704//multi-organism process;GO:0032502//developmental process;GO:0071704//organic substance metabolic process;GO:0044238//primary metabolic process;GO:0008152//metabolic process;GO:0071824//protein-DNA complex subunit organization;GO:0044237//cellular metabolic process;GO:0006310//DNA recombination;GO:0043170//macromolecule metabolic process;GO:0006807//nitrogen compound metabolic process;…
arahy.5FU9MJ	Arahy.07	17561838	17565168	--	En/Spm-like transposon protein [Arabidopsis thaliana]	-	-	-	-	-	-	-
arahy.6F6BXS	Arahy.07	73834584	73837498	VAL2	PREDICTED: B3 domain-containing protein Os07g0563300-like isoform X2 [Arachis ipaensis]	-	-	-	-	-	-	-
arahy.6H61SH	Arahy.07	17649989	17654648	PUB4	PREDICTED: U-box domain-containing protein 4-like [Arachis duranensis]	-	-	-	-	-	-	-
arahy.8EG8MS	Arahy.07	17587417	17587903	RABC1	PREDICTED: ras-related protein RABC1 [Arachis duranensis]	-	-	-	-	-	-	-
arahy.D3YML1	Arahy.07	73916340	73917040	--	-	-	-	-	-	-	-	-
arahy.F6FK5R	Arahy.07	17634562	17635467	--	hypothetical protein MTR_1g052720 [Medicago truncatula]	-	-	-	-	-	-	-
arahy.FMT65J	Arahy.07	17656519	17662019	MED7B	PREDICTED: mediator of RNA polymerase II transcription subunit 7a-like [Arachis duranensis]	-	-	-	-	-	-	-
arahy.FPL62J	Arahy.07	44769905	44770354	--	Feruloyl esterase A [Cajanus cajan]	-	-	-	-	-	-	-
arahy.FQ0VZJ	Arahy.07	17577316	17579784	LBD13	PREDICTED: LOB domain-containing protein 15 isoform X1 [Arachis duranensis]	-	-	-	-	-	-	-
arahy.I20P02	Arahy.07	73820535	73820912	VQ10	PREDICTED: VQ motif-containing protein 1-like [Arachis ipaensis]	-	-	-	-	-	-	-
arahy.J19R9Y	Arahy.07	17624439	17627554	EMB2768	PREDICTED: tyrosine--tRNA ligase, chloroplastic/mitochondrial [Arachis duranensis]	Genetic Information Processing	Translation	ko00970//Aminoacyl-tRNA biosynthesis	K01866	-	-	-
arahy.PKTL6M	Arahy.07	44842292	44846290	ASPG1	PREDICTED: protein ASPARTIC PROTEASE IN GUARD CELL 1 [Arachis duranensis]	-	-	-	-	-	-	-
arahy.PN7KIB	Arahy.07	73842588	73844847	AG1	PREDICTED: floral homeotic protein AGAMOUS-like [Arachis ipaensis]	-	-	-	-	-	-	-
arahy.ZE7E52	Arahy.07	73966867	73967254	--	PREDICTED: nucleosome assembly protein 1;3-like [Arachis duranensis]	-	-	-	-	GO:0005623//cell;GO:0005622//intracellular;GO:0043231//intracellular membrane-bounded organelle;GO:0005737//cytoplasm;GO:0044424//intracellular part;GO:0044444//cytoplasmic part;GO:0016020//membrane;GO:0043226//organelle;GO:0043229//intracellular organelle;GO:0044464//cell part;GO:0043227//membrane-bounded organelle	GO:0005515//protein binding;GO:0005488//binding	GO:0046483//heterocycle metabolic process;GO:0051704//multi-organism process;GO:0071704//organic substance metabolic process;GO:1901360//organic cyclic compound metabolic process;GO:0009292//genetic transfer;GO:0006807//nitrogen compound metabolic process;GO:0071822//protein complex subunit organization;GO:0010035//response to inorganic substance;GO:0044260//cellular macromolecule metabolic proce…
arahy.0G4IZN	Arahy.08	42087001	42092560	At3g03770	PREDICTED: probable inactive leucine-rich repeat receptor-like protein kinase At3g03770 isoform X1 [Arachis duranensis]	-	-	-	-	-	-	-
arahy.0NLM3R	Arahy.08	42036621	42048422	HUA1	PREDICTED: zinc finger CCCH domain-containing protein 37-like isoform X1 [Arachis duranensis]	-	-	-	-	-	-	-
arahy.0T77JN	Arahy.08	41989838	41990453	--	-	-	-	-	-	-	-	-
arahy.3D1CEA	Arahy.08	41949574	41951392	MLP43	PREDICTED: MLP-like protein 34 [Arachis duranensis]	-	-	-	-	-	-	-
arahy.5L02ZS	Arahy.08	28585944	28588491	PIP2-7	PREDICTED: aquaporin PIP2-7 [Arachis duranensis]	-	-	-	-	GO:0031224//intrinsic component of membrane;GO:0005911//cell-cell junction;GO:0016020//membrane;GO:0044425//membrane part;GO:0030054//cell junction	GO:0005372//water transmembrane transporter activity;GO:0022891//substrate-specific transmembrane transporter activity;GO:0005215//transporter activity;GO:0022892//substrate-specific transporter activity;GO:0022857//transmembrane transporter activity	GO:0040007//growth;GO:0009987//cellular process;GO:0006950//response to stress;GO:0001101//response to acid chemical;GO:0051179//localization;GO:0048588//developmental cell growth;GO:0044699//single-organism process;GO:1902578//single-organism localization;GO:0044767//single-organism developmental process;GO:0048468//cell development;GO:0051234//establishment of localization;GO:0044765//single-or…
arahy.72R8EF	Arahy.08	28480474	28481271	FLA11	PREDICTED: fasciclin-like arabinogalactan protein 11 [Arachis duranensis]	-	-	-	-	-	-	-
arahy.A4NC5F	Arahy.08	28478070	28479568	FLA11	PREDICTED: fasciclin-like arabinogalactan protein 12 [Arachis duranensis]	-	-	-	-	-	-	-
arahy.A9XXHW	Arahy.08	28446004	28449295	MLO6	MLO-like protein 6 [Cajanus cajan]	-	-	-	-	-	-	GO:0050896//response to stimulus
arahy.C3IVFD	Arahy.08	28592617	28593117	RPL12	PREDICTED: 60S ribosomal protein L12 [Arachis duranensis]	Genetic Information Processing	Translation	ko03010//Ribosome	K02870	-	-	-
arahy.F3LGCQ	Arahy.08	42143074	42150578	ALA1	PREDICTED: phospholipid-transporting ATPase 1-like isoform X1 [Arachis duranensis]	-	-	-	-	GO:0044425//membrane part;GO:0016020//membrane;GO:0031224//intrinsic component of membrane	GO:0003824//catalytic activity;GO:0097159//organic cyclic compound binding;GO:0046872//metal ion binding;GO:0015075//ion transmembrane transporter activity;GO:1901363//heterocyclic compound binding;GO:0022891//substrate-specific transmembrane transporter activity;GO:0097367//carbohydrate derivative binding;GO:0032550//purine ribonucleoside binding;GO:0032549//ribonucleoside binding;GO:0022857//tr…	GO:0015711//organic anion transport;GO:0033036//macromolecule localization;GO:0006869//lipid transport;GO:0010876//lipid localization;GO:0015914//phospholipid transport;GO:0044699//single-organism process;GO:0051234//establishment of localization;GO:0006810//transport;GO:0051179//localization;GO:0071702//organic substance transport;GO:0044765//single-organism transport;GO:0006811//ion transport;G…
arahy.H8QW84	Arahy.08	28546408	28549070	--	PREDICTED: suppressor protein SRP40-like isoform X2 [Arachis duranensis]	-	-	-	-	-	-	-
arahy.JUA047	Arahy.08	28456146	28457404	NAC025	PREDICTED: NAC domain-containing protein 92-like [Arachis duranensis]	-	-	-	-	-	-	-
arahy.MU6WT9	Arahy.08	41971597	41974699	--	PREDICTED: uncharacterized protein LOC107640033 [Arachis ipaensis]	-	-	-	-	-	-	-
arahy.MV80KR	Arahy.08	28452471	28453106	SYP71	PREDICTED: syntaxin-71-like [Arachis duranensis]	-	-	-	-	-	-	-
arahy.MZYZ2B	Arahy.08	28566308	28569427	At5g01020	PREDICTED: serine/threonine-protein kinase CDL1-like [Arachis duranensis]	-	-	-	-	-	-	-
arahy.P4NYDW	Arahy.08	28559573	28560136	--	PREDICTED: early nodulin-20-like [Arachis duranensis]	-	-	-	-	-	-	-
arahy.P5QAAZ	Arahy.08	28451119	28451445	At2g45070	PREDICTED: protein transport protein Sec61 subunit beta [Arachis duranensis]	Cellular Processes;Genetic Information Processing	Transport and catabolism;Folding, sorting and degradation	ko04141//Protein processing in endoplasmic reticulum;ko04145//Phagosome;ko03060//Protein export	K09481	-	-	-
arahy.Q1PQJC	Arahy.08	41975845	41978869	YLS3	PREDICTED: protein YLS3-like isoform X1 [Arachis duranensis]	-	-	-	-	-	-	-
arahy.Q5069N	Arahy.08	28591174	28591539	--	hypothetical protein TSUD_109050 [Trifolium subterraneum]	-	-	-	-	-	-	-
arahy.RTB9TW	Arahy.08	28621069	28626517	MON1A	PREDICTED: protein SAND [Arachis duranensis]	-	-	-	-	-	-	-
arahy.S9SFIE	Arahy.08	42067093	42078433	NOL	PREDICTED: chlorophyll(ide) b reductase NOL, chloroplastic isoform X2 [Arachis duranensis]	Metabolism	Global and overview maps;Metabolism of cofactors and vitamins	ko01100//Metabolic pathways;ko01110//Biosynthesis of secondary metabolites;ko00860//Porphyrin and chlorophyll metabolism	K13606	-	-	-
arahy.UPNB5D	Arahy.08	28561189	28565763	PDIL1-4	PREDICTED: protein disulfide isomerase-like 1-4 [Arachis duranensis]	Genetic Information Processing	Folding, sorting and degradation	ko04141//Protein processing in endoplasmic reticulum	K09580	GO:0044424//intracellular part;GO:0043226//organelle;GO:0043231//intracellular membrane-bounded organelle;GO:0043227//membrane-bounded organelle;GO:0044464//cell part;GO:0043229//intracellular organelle;GO:0005623//cell;GO:0005622//intracellular	GO:0016491//oxidoreductase activity;GO:0016740//transferase activity;GO:0015036//disulfide oxidoreductase activity;GO:0016667//oxidoreductase activity, acting on a sulfur group of donors;GO:0003824//catalytic activity	GO:0018904//ether metabolic process;GO:0065007//biological regulation;GO:0044710//single-organism metabolic process;GO:0009987//cellular process;GO:0019725//cellular homeostasis;GO:0044763//single-organism cellular process;GO:0042592//homeostatic process;GO:0044281//small molecule metabolic process;GO:0008152//metabolic process;GO:0044699//single-organism process;GO:0071704//organic substance met…
arahy.VBZF8N	Arahy.08	28551873	28557896	ISPG	PREDICTED: 4-hydroxy-3-methylbut-2-en-1-yl diphosphate synthase (ferredoxin), chloroplastic [Arachis duranensis]	Metabolism	Metabolism of terpenoids and polyketides;Global and overview maps	ko01100//Metabolic pathways;ko01110//Biosynthesis of secondary metabolites;ko00900//Terpenoid backbone biosynthesis	K03526	-	-	-
arahy.XF5F1Y	Arahy.08	28629687	28634526	DRB2	PREDICTED: double-stranded RNA-binding protein 2-like [Arachis ipaensis]	-	-	-	-	-	-	GO:1902679//negative regulation of RNA biosynthetic process;GO:0032269//negative regulation of cellular protein metabolic process;GO:0019219//regulation of nucleobase-containing compound metabolic process;GO:0051171//regulation of nitrogen compound metabolic process;GO:0006342//chromatin silencing;GO:0051172//negative regulation of nitrogen compound metabolic process;GO:0035194//posttranscription…
arahy.XY3DS6	Arahy.08	28505237	28516028	BGAL8	PREDICTED: beta-galactosidase 8-like [Arachis duranensis]	-	-	-	-	-	GO:0003824//catalytic activity;GO:0016798//hydrolase activity, acting on glycosyl bonds;GO:0015925//galactosidase activity;GO:0004553//hydrolase activity, hydrolyzing O-glycosyl compounds;GO:0005488//binding;GO:0016787//hydrolase activity	GO:0008152//metabolic process;GO:0044238//primary metabolic process
arahy.028SBR	Arahy.09	55833356	55866339	PDS5A	PREDICTED: sister chromatid cohesion protein PDS5 homolog A [Arachis duranensis]	-	-	-	-	-	-	-
arahy.1KZ6XA	Arahy.09	112607941	112611764	--	transmembrane protein [Arabidopsis thaliana]	-	-	-	-	-	-	-
arahy.1L9YJM	Arahy.09	110646524	110647302	PBD1	PREDICTED: proteasome subunit beta type-2-B-like [Arachis duranensis]	Genetic Information Processing	Folding, sorting and degradation	ko03050//Proteasome	K02734	GO:0005622//intracellular;GO:0032991//macromolecular complex;GO:0005623//cell;GO:0000502//proteasome complex;GO:0043234//protein complex;GO:0044424//intracellular part;GO:0044464//cell part	GO:0070011//peptidase activity, acting on L-amino acid peptides;GO:0004175//endopeptidase activity;GO:0016787//hydrolase activity;GO:0008233//peptidase activity;GO:0003824//catalytic activity	GO:0008152//metabolic process;GO:0019538//protein metabolic process;GO:0006508//proteolysis;GO:0044238//primary metabolic process;GO:0043170//macromolecule metabolic process;GO:0071704//organic substance metabolic process
arahy.2B1HMX	Arahy.09	110650314	110651741	LTPG2	PREDICTED: non-specific lipid-transfer protein-like protein At2g13820 isoform X1 [Arachis duranensis]	-	-	-	-	-	-	-
arahy.372XW6	Arahy.09	110639745	110640134	--	hypothetical protein ARAX_ADH035P21-017 [Arachis duranensis]	-	-	-	-	-	-	-
arahy.4UH4YI	Arahy.09	112689098	112690545	--	PREDICTED: uncharacterized protein LOC107467286 [Arachis duranensis]	-	-	-	-	-	-	-
arahy.5P4QKH	Arahy.09	110744660	110751890	SGS3	PREDICTED: protein SUPPRESSOR OF GENE SILENCING 3 homolog, partial [Arachis duranensis]	-	-	-	-	-	-	-
arahy.6AQ98N	Arahy.09	105708068	105715221	--	Cyclin-dependent kinase 2-interacting protein, partial [Anthurium amnicola]	-	-	-	-	-	-	-
arahy.6DP7JI	Arahy.09	55344693	55346471	RAC1	PREDICTED: rac-like GTP-binding protein RAC1 [Arachis duranensis]	Metabolism	Biosynthesis of other secondary metabolites;Global and overview maps	ko01100//Metabolic pathways;ko01110//Biosynthesis of secondary metabolites;ko00940//Phenylpropanoid biosynthesis	K00430	GO:0044422//organelle part;GO:0043231//intracellular membrane-bounded organelle;GO:0044424//intracellular part;GO:0043228//non-membrane-bounded organelle;GO:0043226//organelle;GO:0043232//intracellular non-membrane-bounded organelle;GO:0005623//cell;GO:0015630//microtubule cytoskeleton;GO:0005634//nucleus;GO:0043229//intracellular organelle;GO:0044428//nuclear part;GO:0005856//cytoskeleton;GO:004…	GO:0016787//hydrolase activity;GO:1901363//heterocyclic compound binding;GO:0032550//purine ribonucleoside binding;GO:0032549//ribonucleoside binding;GO:0016818//hydrolase activity, acting on acid anhydrides, in phosphorus-containing anhydrides;GO:0036094//small molecule binding;GO:0003824//catalytic activity;GO:0005488//binding;GO:0097367//carbohydrate derivative binding;GO:0001883//purine nucle…	GO:1901360//organic cyclic compound metabolic process;GO:0007165//signal transduction;GO:0065007//biological regulation;GO:0046483//heterocycle metabolic process;GO:0007154//cell communication;GO:1901575//organic substance catabolic process;GO:0006793//phosphorus metabolic process;GO:0071704//organic substance metabolic process;GO:1901135//carbohydrate derivative metabolic process;GO:0051716//cel…
arahy.6T86ZR	Arahy.09	24308160	24309355	--	hypothetical protein ARAX_ADH079023-072J06-014 [Arachis duranensis]	-	-	-	-	-	-	-
arahy.7RJ7GD	Arahy.09	112540056	112545718	cwf19l2	PREDICTED: CWF19-like protein 2 isoform X1 [Arachis duranensis]	-	-	-	-	-	-	-
arahy.98SW16	Arahy.09	110730513	110732171	CYP76B6	PREDICTED: geraniol 8-hydroxylase-like [Arachis duranensis]	-	-	-	-	-	GO:0046914//transition metal ion binding;GO:0043167//ion binding;GO:0043169//cation binding;GO:0097159//organic cyclic compound binding;GO:0003824//catalytic activity;GO:0016491//oxidoreductase activity;GO:0046906//tetrapyrrole binding;GO:1901363//heterocyclic compound binding;GO:0005488//binding;GO:0046872//metal ion binding	GO:0044699//single-organism process;GO:0044710//single-organism metabolic process;GO:0008152//metabolic process
arahy.A3GNNU	Arahy.09	105663277	105667724	MDH1	PREDICTED: malate dehydrogenase [NADP], chloroplastic [Arachis duranensis]	Metabolism	Global and overview maps;Carbohydrate metabolism;Energy metabolism	ko01100//Metabolic pathways;ko01200//Carbon metabolism;ko00620//Pyruvate metabolism;ko00710//Carbon fixation in photosynthetic organisms	K00051	-	GO:0003824//catalytic activity;GO:0016614//oxidoreductase activity, acting on CH-OH group of donors;GO:0016615//malate dehydrogenase activity;GO:0016491//oxidoreductase activity	GO:0043436//oxoacid metabolic process;GO:0044710//single-organism metabolic process;GO:0044699//single-organism process;GO:0008152//metabolic process;GO:0019752//carboxylic acid metabolic process;GO:0044281//small molecule metabolic process;GO:0044763//single-organism cellular process;GO:0006082//organic acid metabolic process;GO:0043648//dicarboxylic acid metabolic process;GO:0071704//organic su…
arahy.A3J7SX	Arahy.09	105602763	105608776	--	NAC domain-containing protein 78 [Glycine soja]	-	-	-	-	-	-	-
arahy.AI24NX	Arahy.09	55310222	55316671	CYSD1	PREDICTED: cysteine synthase-like isoform X1 [Arachis duranensis]	Metabolism	Global and overview maps;Amino acid metabolism;Energy metabolism	ko01100//Metabolic pathways;ko01110//Biosynthesis of secondary metabolites;ko01200//Carbon metabolism;ko01230//Biosynthesis of amino acids;ko00270//Cysteine and methionine metabolism;ko00920//Sulfur metabolism	K01738	-	GO:0005488//binding;GO:0043167//ion binding;GO:0043168//anion binding;GO:0003824//catalytic activity	GO:0008152//metabolic process;GO:0050801//ion homeostasis;GO:0006082//organic acid metabolic process;GO:0006790//sulfur compound metabolic process;GO:0043436//oxoacid metabolic process;GO:0044281//small molecule metabolic process;GO:0044710//single-organism metabolic process;GO:0016053//organic acid biosynthetic process;GO:0044238//primary metabolic process;GO:1901576//organic substance biosynthe…
arahy.CDL1CX	Arahy.09	112714762	112715365	--	PREDICTED: uncharacterized protein LOC107611096 [Arachis ipaensis]	-	-	-	-	-	-	-
arahy.D1ETDV	Arahy.09	25949401	25950615	--	DDE_4 domain-containing protein [Cephalotus follicularis]	-	-	-	-	-	-	-
arahy.DI66CK	Arahy.09	55324449	55325697	At1g48120	PREDICTED: serine/threonine-protein phosphatase 7 long form homolog [Arachis ipaensis]	-	-	-	-	-	-	-
arahy.DXKJ1C	Arahy.09	112618137	112621984	2020-03-02	RING/FYVE/PHD zinc finger protein [Medicago truncatula]	-	-	-	-	-	GO:0043167//ion binding;GO:0043169//cation binding;GO:0005488//binding;GO:0046872//metal ion binding;GO:0003824//catalytic activity;GO:0046914//transition metal ion binding	-
arahy.E5WGR0	Arahy.09	110641865	110643924	--	-	-	-	-	-	-	-	-
arahy.F2FLG1	Arahy.09	112629349	112632735	maf1	PREDICTED: repressor of RNA polymerase III transcription MAF1 homolog [Arachis duranensis]	-	-	-	-	-	-	-
arahy.F394NJ	Arahy.09	105736208	105741926	ACBP4	PREDICTED: acyl-CoA-binding domain-containing protein 4 [Arachis duranensis]	-	-	-	-	-	-	-
arahy.FCT4V3	Arahy.09	110669912	110673934	At2g32040	PREDICTED: folate-biopterin transporter 1, chloroplastic [Arachis ipaensis]	-	-	-	-	-	-	-
arahy.FE4WD3	Arahy.09	112562834	112565985	Xylt1	PREDICTED: beta-glucuronosyltransferase GlcAT14A-like [Arachis ipaensis]	-	-	-	-	-	GO:0003824//catalytic activity;GO:0016740//transferase activity;GO:0008194//UDP-glycosyltransferase activity;GO:0016757//transferase activity, transferring glycosyl groups	-
arahy.G688MB	Arahy.09	110800439	110802805	PCMP-H41	PREDICTED: pentatricopeptide repeat-containing protein At2g22070-like [Arachis duranensis]	-	-	-	-	-	-	-
arahy.HUZG22	Arahy.09	55352105	55354512	SD18	PREDICTED: G-type lectin S-receptor-like serine/threonine-protein kinase At4g27290 [Vigna radiata var. radiata] [Vigna radiata]	-	-	-	-	-	-	-
arahy.I5363L	Arahy.09	110812163	110813195	--	BnaA05g17230D [Brassica napus]	-	-	-	-	-	-	-
arahy.I575JI	Arahy.09	110644783	110647020	--	conarachin, partial [Arachis hypogaea]	-	-	-	-	-	-	-
arahy.ILS8DP	Arahy.09	105641268	105644874	NAC078	PREDICTED: NAC domain-containing protein 78-like [Arachis duranensis]	-	-	-	-	-	-	-
arahy.IS5L46	Arahy.09	112557909	112561934	At1g14650	PREDICTED: probable splicing factor 3A subunit 1 [Arachis duranensis]	Genetic Information Processing	Transcription	ko03040//Spliceosome	K12825	-	-	GO:0043170//macromolecule metabolic process;GO:0008152//metabolic process;GO:0071704//organic substance metabolic process;GO:0010467//gene expression
arahy.J4G76H	Arahy.09	105734478	105734956	--	PREDICTED: pentatricopeptide repeat-containing protein At3g13880-like [Arachis ipaensis]	-	-	-	-	-	-	-
arahy.JR532J	Arahy.09	110734935	110738425	FRL4A	PREDICTED: FRIGIDA-like protein 4a [Arachis duranensis]	-	-	-	-	-	-	-
arahy.K0H003	Arahy.09	55908861	55911371	--	PREDICTED: sister chromatid cohesion protein PDS5 homolog A, partial [Arachis ipaensis]	-	-	-	-	-	-	-
arahy.K10YKQ	Arahy.09	110826240	110829949	rsc5	PREDICTED: random slug protein 5-like [Arachis duranensis]	-	-	-	-	-	-	-
arahy.K3RR71	Arahy.09	112648872	112649950	--	PREDICTED: uncharacterized protein LOC107467286 [Arachis duranensis]	-	-	-	-	-	-	-
arahy.K6L3AX	Arahy.09	26050119	26055448	--	elongation factor [Arabidopsis thaliana]	-	-	-	-	-	-	-
arahy.KKZ0LN	Arahy.09	110752002	110753546	PSB27-2	PREDICTED: photosystem II D1 precursor processing protein PSB27-H2, chloroplastic [Arachis duranensis]	-	-	-	-	-	-	-
arahy.LTSE8R	Arahy.09	105760247	105761653	At5g08350	PREDICTED: GEM-like protein 4 [Arachis duranensis]	-	-	-	-	-	-	-
arahy.MNH3JS	Arahy.09	105709806	105711928	4CLL5	PREDICTED: 4-coumarate--CoA ligase-like 5 [Arachis duranensis]	Metabolism	Lipid metabolism;Global and overview maps	ko01100//Metabolic pathways;ko01110//Biosynthesis of secondary metabolites;ko00592//alpha-Linolenic acid metabolism	K10526	-	-	-
arahy.NZR7KS	Arahy.09	112612186	112613229	FLA21	fasciclin-like arabinogalactan protein [Medicago truncatula]	-	-	-	-	-	-	-
arahy.P65711	Arahy.09	112708738	112714036	RPA1B	PREDICTED: replication protein A 70 kDa DNA-binding subunit E-like [Arachis duranensis]	Genetic Information Processing	Replication and repair	ko03420//Nucleotide excision repair;ko03030//DNA replication;ko03440//Homologous recombination;ko03430//Mismatch repair	K07466	-	-	-
arahy.P86RCB	Arahy.09	112622013	112626862	QSOX1	PREDICTED: sulfhydryl oxidase 2 isoform X2 [Arachis ipaensis]	-	-	-	-	-	-	-
arahy.PP7NHW	Arahy.09	110753615	110756750	HIS3	PREDICTED: imidazoleglycerol-phosphate dehydratase-like isoform X2 [Arachis duranensis]	Metabolism	Amino acid metabolism;Global and overview maps	ko01100//Metabolic pathways;ko01110//Biosynthesis of secondary metabolites;ko01230//Biosynthesis of amino acids;ko00340//Histidine metabolism	K01693	-	-	-
arahy.R5YE9W	Arahy.09	110686513	110690616	--	ERG2 and Sigma1 receptor-like protein [Medicago truncatula]	-	-	-	-	-	-	-
arahy.RDH47T	Arahy.09	25952729	25954365	ACX1	PREDICTED: peroxisomal acyl-coenzyme A oxidase 1-like [Arachis ipaensis]	Metabolism;Cellular Processes	Transport and catabolism;Global and overview maps;Lipid metabolism	ko01100//Metabolic pathways;ko01110//Biosynthesis of secondary metabolites;ko04146//Peroxisome;ko01212//Fatty acid metabolism;ko00071//Fatty acid degradation;ko00592//alpha-Linolenic acid metabolism;ko01040//Biosynthesis of unsaturated fatty acids	K00232	-	-	-
arahy.S2KCIC	Arahy.09	110710988	110711578	--	nodulin 22 [Phaseolus vulgaris]	-	-	-	-	-	-	-
arahy.TNV6EF	Arahy.09	26000036	26002040	--	retrotransposon gag protein [Arachis hypogaea]	-	-	-	-	-	-	-
arahy.TZ4ZVS	Arahy.09	110804537	110808839	WNK1	PREDICTED: probable serine/threonine-protein kinase WNK9 isoform X1 [Arachis duranensis]	-	-	-	-	-	GO:0005488//binding;GO:0036094//small molecule binding;GO:0032550//purine ribonucleoside binding;GO:0097367//carbohydrate derivative binding;GO:0016740//transferase activity;GO:0032549//ribonucleoside binding;GO:1901363//heterocyclic compound binding;GO:0097159//organic cyclic compound binding;GO:0016301//kinase activity;GO:0016772//transferase activity, transferring phosphorus-containing groups;…	GO:0044237//cellular metabolic process;GO:0009987//cellular process;GO:0043170//macromolecule metabolic process;GO:0043412//macromolecule modification;GO:0006464//cellular protein modification process;GO:0071704//organic substance metabolic process;GO:0044238//primary metabolic process;GO:0006793//phosphorus metabolic process;GO:0036211//protein modification process;GO:0008152//metabolic process;…
arahy.U12L5E	Arahy.09	110765746	110773398	IDM1	PREDICTED: increased DNA methylation 1 [Cicer arietinum]	-	-	-	-	-	-	-
arahy.UJ98VB	Arahy.09	25892435	25903726	LON1	PREDICTED: lon protease homolog 1, mitochondrial-like [Arachis duranensis]	-	-	-	-	GO:0043227//membrane-bounded organelle;GO:0043229//intracellular organelle;GO:0044422//organelle part;GO:0005623//cell;GO:0005739//mitochondrion;GO:0005737//cytoplasm;GO:0043226//organelle;GO:0044429//mitochondrial part;GO:0043231//intracellular membrane-bounded organelle;GO:0044424//intracellular part;GO:0044446//intracellular organelle part;GO:0044464//cell part;GO:0005622//intracellular;GO:004…	GO:0001883//purine nucleoside binding;GO:0008233//peptidase activity;GO:0032550//purine ribonucleoside binding;GO:0003677//DNA binding;GO:0016772//transferase activity, transferring phosphorus-containing groups;GO:0032549//ribonucleoside binding;GO:1901363//heterocyclic compound binding;GO:0097367//carbohydrate derivative binding;GO:0016787//hydrolase activity;GO:0003824//catalytic activity;GO:00…	GO:0044238//primary metabolic process;GO:0080090//regulation of primary metabolic process;GO:0046483//heterocycle metabolic process;GO:0044257//cellular protein catabolic process;GO:0044237//cellular metabolic process;GO:0009261//ribonucleotide catabolic process;GO:1901136//carbohydrate derivative catabolic process;GO:0090329//regulation of DNA-dependent DNA replication;GO:0009117//nucleotide met…
arahy.WPZ9HM	Arahy.09	110666628	110669286	--	protein MARD1-like [Cajanus cajan]	-	-	-	-	-	-	-
arahy.WQF7L9	Arahy.09	110713671	110714532	--	PREDICTED: late embryogenesis abundant protein D-34-like [Arachis duranensis]	-	-	-	-	-	-	-
arahy.WSZK9U	Arahy.09	24189946	24195588	RPN10	PREDICTED: 26S proteasome non-ATPase regulatory subunit 4 homolog [Arachis duranensis]	Genetic Information Processing	Folding, sorting and degradation	ko03050//Proteasome	K03029	-	-	-
arahy.X7Z7AQ	Arahy.09	46848969	46854312	ZDS	PREDICTED: LOW QUALITY PROTEIN: zeta-carotene desaturase, chloroplastic/chromoplastic [Arachis ipaensis]	Metabolism	Metabolism of terpenoids and polyketides;Global and overview maps	ko01100//Metabolic pathways;ko01110//Biosynthesis of secondary metabolites;ko00906//Carotenoid biosynthesis	K00514	-	GO:0003824//catalytic activity;GO:0016491//oxidoreductase activity;GO:0016705//oxidoreductase activity, acting on paired donors, with incorporation or reduction of molecular oxygen	GO:0008152//metabolic process;GO:0006720//isoprenoid metabolic process;GO:0044255//cellular lipid metabolic process;GO:0044711//single-organism biosynthetic process;GO:0016109//tetraterpenoid biosynthetic process;GO:0044763//single-organism cellular process;GO:0006629//lipid metabolic process;GO:0044699//single-organism process;GO:0008610//lipid biosynthetic process;GO:0044710//single-organism me…
arahy.XA63TZ	Arahy.09	112572418	112579357	ABCG7	PREDICTED: LOW QUALITY PROTEIN: ABC transporter G family member 7 [Arachis ipaensis]	-	-	-	-	-	GO:0036094//small molecule binding;GO:0097367//carbohydrate derivative binding;GO:0016787//hydrolase activity;GO:1901363//heterocyclic compound binding;GO:0032550//purine ribonucleoside binding;GO:0016817//hydrolase activity, acting on acid anhydrides;GO:0032549//ribonucleoside binding;GO:0097159//organic cyclic compound binding;GO:0005488//binding;GO:0003824//catalytic activity;GO:0016462//pyrop…	GO:1901564//organonitrogen compound metabolic process;GO:0072523//purine-containing compound catabolic process;GO:0009056//catabolic process;GO:0044238//primary metabolic process;GO:1901136//carbohydrate derivative catabolic process;GO:0034641//cellular nitrogen compound metabolic process;GO:0071704//organic substance metabolic process;GO:0009117//nucleotide metabolic process;GO:0044270//cellular…
arahy.Y3J10V	Arahy.09	112516311	112519519	ATX1	PREDICTED: bromodomain and WD repeat-containing DDB_G0285837 [Arachis duranensis]	-	-	-	-	-	-	-
arahy.ZNL5N1	Arahy.09	55328479	55332757	PBG1	PREDICTED: proteasome subunit beta type-4-like [Arachis duranensis]	Genetic Information Processing	Folding, sorting and degradation	ko03050//Proteasome	K02736	GO:0043232//intracellular non-membrane-bounded organelle;GO:1990904//ribonucleoprotein complex;GO:0044424//intracellular part;GO:0043229//intracellular organelle;GO:0030529//intracellular ribonucleoprotein complex;GO:0005622//intracellular;GO:0044444//cytoplasmic part;GO:0005737//cytoplasm;GO:0043234//protein complex;GO:0005623//cell;GO:0000502//proteasome complex;GO:0044464//cell part;GO:0005840…	GO:0004175//endopeptidase activity;GO:0070011//peptidase activity, acting on L-amino acid peptides;GO:0003824//catalytic activity;GO:0008233//peptidase activity;GO:0016787//hydrolase activity	GO:0043170//macromolecule metabolic process;GO:0071704//organic substance metabolic process;GO:0044238//primary metabolic process;GO:0050896//response to stimulus;GO:0006950//response to stress;GO:0009628//response to abiotic stimulus;GO:0006970//response to osmotic stress;GO:0019538//protein metabolic process;GO:0010035//response to inorganic substance;GO:0008152//metabolic process;GO:0010038//r…
arahy.043Q1E	Arahy.10	92690855	92692810	--	PREDICTED: prolyl 3-hydroxylase 1 isoform X1 [Nelumbo nucifera]	-	-	-	-	-	-	-
arahy.4FGN3C	Arahy.10	92590230	92591776	--	Pentatricopeptide repeat-containing protein [Glycine soja]	-	-	-	-	-	-	-
arahy.6A530T	Arahy.10	86041774	86044222	ABCC3	PREDICTED: ABC transporter C family member 3-like [Arachis ipaensis]	-	-	-	-	-	-	-
arahy.6RE8G6	Arahy.10	110437938	110440815	QRT3	PREDICTED: polygalacturonase QRT3-like [Arachis duranensis]	-	-	-	-	-	-	GO:0010208//pollen wall assembly;GO:0045229//external encapsulating structure organization;GO:0043062//extracellular structure organization;GO:0032989//cellular component morphogenesis;GO:0022607//cellular component assembly;GO:0032501//multicellular organismal process;GO:0048229//gametophyte development;GO:0048869//cellular developmental process;GO:0032502//developmental process;GO:0007275//mult…
arahy.C25U6B	Arahy.10	110450658	110456507	At5g67130	PREDICTED: PI-PLC X domain-containing protein At5g67130-like isoform X1 [Arachis duranensis]	-	-	-	-	-	-	-
arahy.D42UYZ	Arahy.10	85944076	85948162	SG1	PREDICTED: protein SLOW GREEN 1, chloroplastic [Arachis ipaensis]	-	-	-	-	-	-	-
arahy.EWSB42	Arahy.10	80516720	80517088	PRP5	PREDICTED: DEAD-box ATP-dependent RNA helicase 20-like [Arachis duranensis]	Genetic Information Processing	Transcription	ko03040//Spliceosome	K12823	-	-	-
arahy.F4DV7V	Arahy.10	86012127	86015789	--	PREDICTED: bromodomain testis-specific protein-like [Arachis duranensis]	-	-	-	-	-	-	-
arahy.GI8EHX	Arahy.10	110494807	110498044	--	DUF2039 family protein [Medicago truncatula]	-	-	-	-	-	-	-
arahy.KXR240	Arahy.10	92654184	92659296	At5g64030	PREDICTED: probable methyltransferase PMT26 [Arachis duranensis]	-	-	-	-	GO:0043231//intracellular membrane-bounded organelle;GO:0044424//intracellular part;GO:0043227//membrane-bounded organelle;GO:0043226//organelle;GO:0044464//cell part;GO:0043229//intracellular organelle;GO:0005623//cell;GO:0005622//intracellular	GO:0003824//catalytic activity;GO:0016740//transferase activity;GO:0016741//transferase activity, transferring one-carbon groups	GO:0008152//metabolic process
arahy.LA1S8R	Arahy.10	110553059	110556537	COB	PREDICTED: protein COBRA-like [Arachis duranensis]	-	-	-	-	-	-	-
arahy.LGG0U4	Arahy.10	92659251	92666406	ncdn	PREDICTED: neurochondrin [Arachis ipaensis]	-	-	-	-	-	-	-
arahy.M6ATHE	Arahy.10	92498079	92502490	CYP81E8	PREDICTED: cytochrome P450 81E8-like [Arachis ipaensis]	Metabolism	Global and overview maps;Biosynthesis of other secondary metabolites	ko01110//Biosynthesis of secondary metabolites;ko00943//Isoflavonoid biosynthesis	K13260	GO:0043231//intracellular membrane-bounded organelle;GO:0043226//organelle;GO:0016020//membrane;GO:0005623//cell;GO:0043227//membrane-bounded organelle;GO:0044424//intracellular part;GO:0043229//intracellular organelle;GO:0005622//intracellular;GO:0044464//cell part	GO:0046872//metal ion binding;GO:1901363//heterocyclic compound binding;GO:0003824//catalytic activity;GO:0046906//tetrapyrrole binding;GO:0043167//ion binding;GO:0016491//oxidoreductase activity;GO:0046914//transition metal ion binding;GO:0097159//organic cyclic compound binding;GO:0005488//binding;GO:0043169//cation binding	GO:0001666//response to hypoxia;GO:1901576//organic substance biosynthetic process;GO:0006950//response to stress;GO:0042742//defense response to bacterium;GO:0071704//organic substance metabolic process;GO:0036293//response to decreased oxygen levels;GO:0044699//single-organism process;GO:0009628//response to abiotic stimulus;GO:0043436//oxoacid metabolic process;GO:0044281//small molecule metab…
arahy.NGU5W2	Arahy.10	110415670	110418620	--	PREDICTED: HEAT repeat-containing protein 5B [Arachis duranensis]	-	-	-	-	-	-	-
arahy.NQW8T9	Arahy.10	110417477	110419561	--	-	-	-	-	-	-	-	-
arahy.T9QV62	Arahy.10	110556651	110560109	COBL4	PREDICTED: COBRA-like protein 4 [Arachis duranensis]	-	-	-	-	-	-	-
arahy.UY7AXN	Arahy.10	110498541	110503074	Slc25a44	PREDICTED: solute carrier family 25 member 44-like [Arachis ipaensis]	-	-	-	-	-	-	-
arahy.Y6E3CC	Arahy.10	110458024	110459932	At1g20050	PREDICTED: probable 3-beta-hydroxysteroid-Delta(8),Delta(7)-isomerase [Arachis duranensis]	Metabolism	Lipid metabolism;Global and overview maps	ko01100//Metabolic pathways;ko01110//Biosynthesis of secondary metabolites;ko00100//Steroid biosynthesis	K01824	-	-	-
arahy.YMN08X	Arahy.10	110408408	110411637	SP1L1	PREDICTED: protein SPIRAL1-like 1 [Arachis duranensis]	-	-	-	-	-	-	-
arahy.ZA14E0	Arahy.10	92582988	92584505	--	Zinc finger MYM-type protein 1 [Cajanus cajan]	-	-	-	-	-	-	-
arahy.0H6YGR	Arahy.11	11546115	11550922	CPP1	PREDICTED: protein CHAPERONE-LIKE PROTEIN OF POR1, chloroplastic [Arachis ipaensis]	-	-	-	-	-	-	-
arahy.137S2Z	Arahy.11	9079263	9082657	--	PREDICTED: rRNA-processing protein EFG1-like isoform X1 [Arachis ipaensis]	-	-	-	-	-	-	-
arahy.2MC5P2	Arahy.11	9193215	9193752	At1g48120	PREDICTED: serine/threonine-protein phosphatase 7 long form homolog [Arachis duranensis]	-	-	-	-	-	-	-
arahy.3RGS9M	Arahy.11	9112209	9122064	CYP87A3	PREDICTED: cytochrome P450 87A3-like [Arachis ipaensis]	-	-	-	-	-	-	-
arahy.44A4XL	Arahy.11	9164441	9166631	CHLG	PREDICTED: chlorophyll synthase, chloroplastic-like [Arachis ipaensis]	Metabolism	Global and overview maps;Metabolism of cofactors and vitamins	ko01100//Metabolic pathways;ko01110//Biosynthesis of secondary metabolites;ko00860//Porphyrin and chlorophyll metabolism	K04040	-	-	-
arahy.B4ISX2	Arahy.11	9197335	9197700	--	PREDICTED: cyclin-D4-1-like [Arachis duranensis]	-	-	-	-	-	-	-
arahy.CBV847	Arahy.11	9083403	9086792	--	PREDICTED: nucleolin [Lupinus angustifolius]	-	-	-	-	-	-	-
arahy.FMM0SB	Arahy.11	9272477	9274222	At1g63130	PREDICTED: pentatricopeptide repeat-containing protein At1g63130, mitochondrial-like [Arachis ipaensis]	-	-	-	-	-	-	-
arahy.G82VRY	Arahy.11	11584598	11587978	VTC2	PREDICTED: GDP-L-galactose phosphorylase 1-like [Arachis ipaensis]	Metabolism	Global and overview maps;Carbohydrate metabolism	ko01100//Metabolic pathways;ko01110//Biosynthesis of secondary metabolites;ko00053//Ascorbate and aldarate metabolism	K14190	-	GO:0016758//transferase activity, transferring hexosyl groups;GO:0016757//transferase activity, transferring glycosyl groups;GO:0070568//guanylyltransferase activity;GO:0003824//catalytic activity;GO:0004645//phosphorylase activity;GO:0016740//transferase activity;GO:0016772//transferase activity, transferring phosphorus-containing groups;GO:0016779//nucleotidyltransferase activity;GO:0008905//ma…	GO:1901700//response to oxygen-containing compound;GO:0006979//response to oxidative stress;GO:0042221//response to chemical;GO:0000302//response to reactive oxygen species;GO:0009617//response to bacterium;GO:0051707//response to other organism;GO:0001101//response to acid chemical;GO:0050896//response to stimulus;GO:0006952//defense response;GO:0006950//response to stress;GO:0051704//multi-orga…
arahy.LCTM2T	Arahy.11	9188828	9191178	PUB12	PREDICTED: protein spotted leaf 11 [Arachis ipaensis]	-	-	-	-	-	-	-
arahy.N4EVUV	Arahy.11	9088373	9092866	CHX15	PREDICTED: cation/H(+) antiporter 15-like [Arachis duranensis]	-	-	-	-	-	-	GO:1902578//single-organism localization;GO:0044699//single-organism process;GO:0051179//localization;GO:0051234//establishment of localization;GO:0044765//single-organism transport;GO:0006810//transport
arahy.P77KQN	Arahy.11	9231224	9232339	--	PREDICTED: peroxisomal (S)-2-hydroxy-acid oxidase-like [Arachis ipaensis]	Metabolism;Cellular Processes	Global and overview maps;Carbohydrate metabolism;Transport and catabolism	ko01100//Metabolic pathways;ko01110//Biosynthesis of secondary metabolites;ko01200//Carbon metabolism;ko04146//Peroxisome;ko00630//Glyoxylate and dicarboxylate metabolism	K11517	-	-	-
arahy.PB8381	Arahy.11	9181320	9187870	ABCC3	PREDICTED: ABC transporter C family member 3-like [Arachis ipaensis]	-	-	-	-	-	-	-
arahy.QYLL7C	Arahy.11	11602456	11608115	At4g26910	PREDICTED: dihydrolipoyllysine-residue succinyltransferase component of 2-oxoglutarate dehydrogenase complex 2, mitochondrial-like [Arachis ipaensis]	Metabolism	Global and overview maps;Amino acid metabolism;Carbohydrate metabolism	ko01100//Metabolic pathways;ko01110//Biosynthesis of secondary metabolites;ko01200//Carbon metabolism;ko00020//Citrate cycle (TCA cycle);ko00310//Lysine degradation	K00658	GO:0043232//intracellular non-membrane-bounded organelle;GO:0044444//cytoplasmic part;GO:0043228//non-membrane-bounded organelle;GO:0005623//cell;GO:0005840//ribosome;GO:0043234//protein complex;GO:0044464//cell part;GO:0032991//macromolecular complex;GO:0005622//intracellular;GO:1990204//oxidoreductase complex;GO:1990904//ribonucleoprotein complex;GO:0043229//intracellular organelle;GO:0005737//…	GO:0043167//ion binding;GO:0003824//catalytic activity;GO:0043169//cation binding;GO:0046914//transition metal ion binding;GO:0046872//metal ion binding;GO:0016740//transferase activity;GO:0005488//binding	GO:0050896//response to stimulus;GO:0009060//aerobic respiration;GO:0009987//cellular process;GO:0044763//single-organism cellular process;GO:0045333//cellular respiration;GO:0044237//cellular metabolic process;GO:0055114//oxidation-reduction process;GO:0015980//energy derivation by oxidation of organic compounds;GO:0044699//single-organism process;GO:0008152//metabolic process;GO:0006091//genera…
arahy.R0BHUP	Arahy.11	9122579	9127892	BRPF3	PREDICTED: bromodomain testis-specific protein-like [Arachis duranensis]	-	-	-	-	-	-	-
arahy.RCKD5T	Arahy.11	11414907	11422368	rqcd1	PREDICTED: cell differentiation protein RCD1 homolog [Arachis ipaensis]	Genetic Information Processing	Folding, sorting and degradation	ko03018//RNA degradation	K12606	-	-	-
arahy.RMM65D	Arahy.11	11437195	11463998	NUP107	PREDICTED: nuclear pore complex protein NUP107 isoform X1 [Arachis ipaensis]	Genetic Information Processing	Translation	ko03013//RNA transport	K14301	GO:0044446//intracellular organelle part;GO:0005634//nucleus;GO:0031967//organelle envelope;GO:0043231//intracellular membrane-bounded organelle;GO:0044464//cell part;GO:0005623//cell;GO:0031975//envelope;GO:0005635//nuclear envelope;GO:0043226//organelle;GO:0044422//organelle part;GO:0044428//nuclear part;GO:0005622//intracellular;GO:0044424//intracellular part;GO:0043229//intracellular organell…	-	GO:0051234//establishment of localization;GO:0051179//localization
arahy.SU8QF6	Arahy.11	9233900	9245604	ABCC3	PREDICTED: ABC transporter C family member 3-like [Arachis ipaensis]	-	-	-	-	-	-	-
arahy.TWJV4J	Arahy.11	9246268	9248599	PUB12	PREDICTED: protein spotted leaf 11 [Arachis ipaensis]	-	-	-	-	-	-	-
arahy.ZTJ0QN	Arahy.11	9170695	9173312	--	LOW QUALITY PROTEIN: DUF659 domain-containing protein/Dimer_Tnp_hAT domain-containing protein, partial [Cephalotus follicularis]	-	-	-	-	-	-	-
arahy.12L8KL	Arahy.13	658402	663730	ubxn1	PREDICTED: UBX domain-containing protein 1-B [Arachis ipaensis]	-	-	-	-	-	-	-
arahy.1W3D05	Arahy.13	139329515	139331587	At1g18250	PREDICTED: thaumatin-like protein [Arachis ipaensis]	-	-	-	-	-	-	-
arahy.3SGI17	Arahy.13	601428	606216	PCMP-H75	PREDICTED: pentatricopeptide repeat-containing protein At4g32450, mitochondrial-like [Arachis ipaensis]	-	-	-	-	-	-	-
arahy.41W2JL	Arahy.13	24202273	24205810	TKPR1	PREDICTED: cinnamoyl-CoA reductase 1-like [Arachis ipaensis]	-	-	-	-	-	-	-
arahy.423XEH	Arahy.13	650852	652330	PDCB3	PREDICTED: PLASMODESMATA CALLOSE-BINDING PROTEIN 3-like isoform X2 [Arachis ipaensis]	-	-	-	-	-	-	-
arahy.554KFZ	Arahy.13	523835	529064	eif2b3	PREDICTED: translation initiation factor eIF-2B subunit gamma [Arachis duranensis]	Genetic Information Processing	Translation	ko03013//RNA transport	K03241	-	GO:0016740//transferase activity;GO:0003824//catalytic activity;GO:0016772//transferase activity, transferring phosphorus-containing groups	GO:0006518//peptide metabolic process;GO:0043043//peptide biosynthetic process;GO:0044249//cellular biosynthetic process;GO:0044260//cellular macromolecule metabolic process;GO:0043170//macromolecule metabolic process;GO:0009987//cellular process;GO:0044237//cellular metabolic process;GO:1901564//organonitrogen compound metabolic process;GO:0034645//cellular macromolecule biosynthetic process;GO:…
arahy.68AXRD	Arahy.13	139266366	139270700	MPK9	PREDICTED: mitogen-activated protein kinase 9-like [Arachis ipaensis]	-	-	-	-	-	-	-
arahy.69Z87Y	Arahy.13	24356926	24358591	TFCE	PREDICTED: tubulin-folding cofactor E-like isoform X2 [Arachis duranensis]	-	-	-	-	-	-	-
arahy.6KXF36	Arahy.13	681643	686591	TBC1D13	PREDICTED: TBC1 domain family member 13-like [Arachis ipaensis]	-	-	-	-	-	-	GO:0050790//regulation of catalytic activity;GO:0019222//regulation of metabolic process;GO:0065009//regulation of molecular function;GO:0043087//regulation of GTPase activity;GO:0065007//biological regulation;GO:0051336//regulation of hydrolase activity;GO:0050789//regulation of biological process
arahy.8B9TQI	Arahy.13	493801	497962	At3g13560	PREDICTED: glucan endo-1,3-beta-glucosidase 4-like [Arachis ipaensis]	-	-	-	-	-	GO:0016787//hydrolase activity;GO:0003824//catalytic activity	GO:0008152//metabolic process;GO:0044238//primary metabolic process
arahy.939B4K	Arahy.13	513775	523263	COP10	PREDICTED: constitutive photomorphogenesis protein 10 [Arachis ipaensis]	Genetic Information Processing	Folding, sorting and degradation	ko04141//Protein processing in endoplasmic reticulum;ko04120//Ubiquitin mediated proteolysis	K06689	-	GO:0003824//catalytic activity;GO:0016879//ligase activity, forming carbon-nitrogen bonds;GO:0016874//ligase activity	GO:0044238//primary metabolic process;GO:0044707//single-multicellular organism process;GO:0006464//cellular protein modification process;GO:0044237//cellular metabolic process;GO:0050896//response to stimulus;GO:0009416//response to light stimulus;GO:0009639//response to red or far red light;GO:0009314//response to radiation;GO:0008152//metabolic process;GO:0009628//response to abiotic stimulus;…
arahy.9Z6I10	Arahy.13	628947	630304	YLS3	PREDICTED: protein YLS3 [Arachis ipaensis]	-	-	-	-	-	-	-
arahy.AR7LZG	Arahy.13	24269014	24272092	--	uncharacterized LOC107815048 [Nicotiana tabacum]	-	-	-	-	-	-	-
arahy.AZG461	Arahy.13	24361166	24363047	PDCB5	PREDICTED: PLASMODESMATA CALLOSE-BINDING PROTEIN 5 [Arachis ipaensis]	-	-	-	-	-	-	-
arahy.B0L4KQ	Arahy.13	24208396	24211624	RABA1F	PREDICTED: ras-related protein RABA1f [Arachis duranensis]	-	-	-	-	-	GO:0032549//ribonucleoside binding;GO:0097367//carbohydrate derivative binding;GO:0001882//nucleoside binding;GO:0032550//purine ribonucleoside binding;GO:1901363//heterocyclic compound binding;GO:0005488//binding;GO:0001883//purine nucleoside binding;GO:0036094//small molecule binding;GO:0097159//organic cyclic compound binding	GO:0007154//cell communication;GO:0051234//establishment of localization;GO:0051179//localization;GO:0023052//signaling;GO:0045184//establishment of protein localization;GO:0033036//macromolecule localization;GO:0050789//regulation of biological process;GO:0050794//regulation of cellular process;GO:0044699//single-organism process;GO:0035556//intracellular signal transduction;GO:0065007//biologic…
arahy.C3RNH2	Arahy.13	24275196	24277959	LBD2	PREDICTED: LOB domain-containing protein 2-like [Arachis ipaensis]	-	-	-	-	-	-	-
arahy.DD8IGL	Arahy.13	654960	657909	PDCB3	PREDICTED: PLASMODESMATA CALLOSE-BINDING PROTEIN 3-like [Arachis ipaensis]	-	-	-	-	-	-	-
arahy.DJD4V2	Arahy.13	624689	628299	MED10B	PREDICTED: mediator of RNA polymerase II transcription subunit 10b [Arachis ipaensis]	-	-	-	-	-	-	GO:0071704//organic substance metabolic process;GO:0097659//nucleic acid-templated transcription;GO:0006807//nitrogen compound metabolic process;GO:0044237//cellular metabolic process;GO:0043170//macromolecule metabolic process;GO:0009987//cellular process;GO:0090304//nucleic acid metabolic process;GO:0044249//cellular biosynthetic process;GO:0019438//aromatic compound biosynthetic process;GO:000…
arahy.EKRS97	Arahy.13	24263003	24267691	YSL11	PREDICTED: probable metal-nicotianamine transporter YSL7 [Arachis duranensis]	-	-	-	-	-	-	-
arahy.F1G2D9	Arahy.13	499219	501913	--	EamA domain-containing protein, partial [Cephalotus follicularis]	-	-	-	-	-	-	-
arahy.F95VPU	Arahy.13	24326734	24331766	BZIP61	PREDICTED: basic leucine zipper 61-like [Arachis ipaensis]	-	-	-	-	-	-	-
arahy.GT4ACT	Arahy.13	584758	586989	--	Lipase/lipooxygenase, PLAT/LH2 [Cynara cardunculus var. scolymus] [Cynara cardunculus]	-	-	-	-	-	-	-
arahy.GTVL13	Arahy.13	24280566	24284531	PSL4	PREDICTED: glucosidase 2 subunit beta-like [Arachis ipaensis]	Genetic Information Processing	Folding, sorting and degradation	ko04141//Protein processing in endoplasmic reticulum	K08288	-	-	-
arahy.H1080P	Arahy.13	541245	542300	At2g44130	PREDICTED: F-box/kelch-repeat protein At2g44130-like [Arachis ipaensis]	-	-	-	-	-	-	-
arahy.H4DHBR	Arahy.13	587179	593573	--	PREDICTED: serine/threonine-protein phosphatase PP2A catalytic subunit [Arachis duranensis]	Genetic Information Processing;Cellular Processes	Translation;Transport and catabolism	ko03015//mRNA surveillance pathway;ko04136//Autophagy - other eukaryotes	K04382	GO:0043227//membrane-bounded organelle;GO:0044464//cell part;GO:0005623//cell;GO:0043229//intracellular organelle;GO:0043231//intracellular membrane-bounded organelle;GO:0044424//intracellular part;GO:0005622//intracellular;GO:0043226//organelle	GO:0003824//catalytic activity	GO:0006793//phosphorus metabolic process;GO:0008152//metabolic process;GO:0044237//cellular metabolic process;GO:0006796//phosphate-containing compound metabolic process;GO:0009987//cellular process
arahy.H8CKZE	Arahy.13	618822	622341	--	BnaA10g15350D [Brassica napus]	-	-	-	-	-	-	-
arahy.IWL1UH	Arahy.13	139215783	139218026	MOS4	PREDICTED: pre-mRNA-splicing factor SPF27 homolog isoform X2 [Arachis ipaensis]	Genetic Information Processing	Transcription	ko03040//Spliceosome	K12861	-	-	GO:0065007//biological regulation;GO:0010467//gene expression;GO:0006139//nucleobase-containing compound metabolic process;GO:0050896//response to stimulus;GO:0044237//cellular metabolic process;GO:0071704//organic substance metabolic process;GO:0002253//activation of immune response;GO:0045088//regulation of innate immune response;GO:0044238//primary metabolic process;GO:0009605//response to ext…
arahy.LBLS7P	Arahy.13	139374596	139381473	TOC64	PREDICTED: translocon at the outer membrane of chloroplasts 64 [Arachis ipaensis]	-	-	-	-	GO:0044425//membrane part;GO:0044464//cell part;GO:0031354//intrinsic component of plastid outer membrane;GO:0005737//cytoplasm;GO:0042170//plastid membrane;GO:0016020//membrane;GO:0098588//bounding membrane of organelle;GO:0044424//intracellular part;GO:0031355//integral component of plastid outer membrane;GO:0009536//plastid;GO:0031301//integral component of organelle membrane;GO:0043227//membr…	GO:0016879//ligase activity, forming carbon-nitrogen bonds;GO:0003824//catalytic activity;GO:0016874//ligase activity	-
arahy.LM5EI6	Arahy.13	555447	556224	--	-	-	-	-	-	-	-	-
arahy.LZ1976	Arahy.13	139272773	139274046	FKBP17-2	PREDICTED: peptidyl-prolyl cis-trans isomerase FKBP17-2, chloroplastic [Arachis ipaensis]	-	-	-	-	GO:0043229//intracellular organelle;GO:0044435//plastid part;GO:0031976//plastid thylakoid;GO:0044422//organelle part;GO:0044464//cell part;GO:0009507//chloroplast;GO:0005622//intracellular;GO:0009534//chloroplast thylakoid;GO:0005737//cytoplasm;GO:0043227//membrane-bounded organelle;GO:0044444//cytoplasmic part;GO:0031984//organelle subcompartment;GO:0009579//thylakoid;GO:0044424//intracellular …	GO:0016859//cis-trans isomerase activity;GO:0003824//catalytic activity;GO:0016853//isomerase activity	GO:0019538//protein metabolic process;GO:0044267//cellular protein metabolic process;GO:0044237//cellular metabolic process;GO:0044260//cellular macromolecule metabolic process;GO:0009987//cellular process;GO:0043170//macromolecule metabolic process;GO:0044238//primary metabolic process;GO:0008152//metabolic process;GO:0071704//organic substance metabolic process
arahy.MQI0Q4	Arahy.13	676669	680342	SUMO1	PREDICTED: small ubiquitin-related modifier 2-like [Arachis duranensis]	Genetic Information Processing	Translation	ko03013//RNA transport	K12160	-	-	-
arahy.MS8YUN	Arahy.13	24335946	24338384	--	PREDICTED: nestin-like [Cicer arietinum]	-	-	-	-	-	-	-
arahy.N5TGRV	Arahy.13	139274772	139277999	--	DUF1295 domain-containing protein [Cephalotus follicularis]	-	-	-	-	-	-	-
arahy.N92LMW	Arahy.13	24223534	24232172	typA	PREDICTED: GTP-binding protein TypA/BipA homolog [Arachis ipaensis]	-	-	-	-	-	-	-
arahy.NBN23J	Arahy.13	564993	566375	At3g13620	PREDICTED: probable polyamine transporter At3g13620 [Arachis duranensis]	-	-	-	-	GO:0031224//intrinsic component of membrane;GO:0044425//membrane part;GO:0016020//membrane	GO:0046943//carboxylic acid transmembrane transporter activity;GO:0005215//transporter activity;GO:0008509//anion transmembrane transporter activity;GO:0005342//organic acid transmembrane transporter activity;GO:0008514//organic anion transmembrane transporter activity;GO:0022891//substrate-specific transmembrane transporter activity;GO:0022857//transmembrane transporter activity;GO:0022892//subs…	-
arahy.PA2G9N	Arahy.13	139256130	139258117	At4g28100	PREDICTED: uncharacterized GPI-anchored protein At4g28100-like [Arachis ipaensis]	-	-	-	-	-	-	-
arahy.PBX2T9	Arahy.13	139222069	139224866	MFT	PREDICTED: protein MOTHER of FT and TF 1 [Arachis ipaensis]	-	-	-	-	-	-	GO:0001101//response to acid chemical;GO:0009845//seed germination;GO:0032502//developmental process;GO:0042221//response to chemical;GO:0044699//single-organism process;GO:0032501//multicellular organismal process;GO:0007275//multicellular organism development;GO:0050896//response to stimulus;GO:0044707//single-multicellular organism process;GO:0044767//single-organism developmental process;GO:0…
arahy.QE6BNJ	Arahy.13	687286	690772	ARPC4	PREDICTED: actin-related protein 2/3 complex subunit 4 [Arachis ipaensis]	Cellular Processes	Transport and catabolism	ko04144//Endocytosis	K05755	-	-	-
arahy.R4NCVL	Arahy.13	139213330	139214174	SNL4	PREDICTED: paired amphipathic helix protein Sin3-like 4 isoform X3 [Arachis duranensis]	-	-	-	-	-	-	-
arahy.Y8NJDB	Arahy.13	139277977	139283815	GC2	PREDICTED: golgin candidate 2 [Arachis ipaensis]	-	-	-	-	-	-	-
arahy.Z4P8EM	Arahy.13	139183484	139193492	GSPT1	PREDICTED: eukaryotic peptide chain release factor GTP-binding subunit ERF3A [Arachis ipaensis]	Genetic Information Processing	Translation	ko03015//mRNA surveillance pathway	K03267	-	-	-
arahy.ZH8P6D	Arahy.13	139381427	139384231	C17orf53	nuclear localized protein [Arabidopsis thaliana]	-	-	-	-	-	-	-
arahy.ZZ4X7A	Arahy.13	139285035	139288353	RABA6A	PREDICTED: ras-related protein RABA6a [Arachis duranensis]	-	-	-	-	-	-	-
arahy.079M4U	Arahy.14	120283997	120289225	--	PREDICTED: thioredoxin H-type-like isoform X1 [Arachis duranensis]	-	-	-	-	-	-	-
arahy.0RWW50	Arahy.14	139166937	139168167	3AT1	PREDICTED: coumaroyl-CoA:anthocyanidin 3-O-glucoside-6''-O-coumaroyltransferase 1-like [Arachis duranensis]	-	-	-	-	-	-	-
arahy.15481Q	Arahy.14	120306686	120309585	--	PREDICTED: pheromone-processing carboxypeptidase KEX1-like [Glycine max]	-	-	-	-	-	-	-
arahy.27TAQT	Arahy.14	139227575	139231241	BA13	PREDICTED: cytochrome P450 85A [Arachis duranensis]	Metabolism	Global and overview maps;Metabolism of terpenoids and polyketides	ko01100//Metabolic pathways;ko01110//Biosynthesis of secondary metabolites;ko00905//Brassinosteroid biosynthesis	K12640	GO:0016020//membrane;GO:0044425//membrane part;GO:0031224//intrinsic component of membrane	GO:0046906//tetrapyrrole binding;GO:0043169//cation binding;GO:0005488//binding;GO:0097159//organic cyclic compound binding;GO:1901363//heterocyclic compound binding;GO:0016491//oxidoreductase activity;GO:0003824//catalytic activity;GO:0043167//ion binding;GO:0046914//transition metal ion binding;GO:0046872//metal ion binding	GO:0008152//metabolic process;GO:0044710//single-organism metabolic process;GO:0044699//single-organism process
arahy.2WI4HJ	Arahy.14	139086938	139087533	--	hypothetical protein ARAX_ADH079023-072J06-013 [Arachis duranensis]	-	-	-	-	-	-	-
arahy.322AAU	Arahy.14	770691	773632	ABCG23	PREDICTED: ABC transporter G family member 23 [Arachis ipaensis]	-	-	-	-	-	GO:0003824//catalytic activity;GO:0016818//hydrolase activity, acting on acid anhydrides, in phosphorus-containing anhydrides;GO:0001882//nucleoside binding;GO:0097159//organic cyclic compound binding;GO:0001883//purine nucleoside binding;GO:0022857//transmembrane transporter activity;GO:0097367//carbohydrate derivative binding;GO:1901363//heterocyclic compound binding;GO:0005215//transporter act…	GO:0006753//nucleoside phosphate metabolic process;GO:0044237//cellular metabolic process;GO:1901135//carbohydrate derivative metabolic process;GO:0006163//purine nucleotide metabolic process;GO:0009987//cellular process;GO:0044270//cellular nitrogen compound catabolic process;GO:0006810//transport;GO:0006807//nitrogen compound metabolic process;GO:1901360//organic cyclic compound metabolic proce…
arahy.340GL5	Arahy.14	120272343	120274620	PAC1	PREDICTED: proteasome subunit alpha type-4-like [Arachis ipaensis]	Genetic Information Processing	Folding, sorting and degradation	ko03050//Proteasome	K02728	GO:0043227//membrane-bounded organelle;GO:0005623//cell;GO:0043234//protein complex;GO:0032991//macromolecular complex;GO:0005839//proteasome core complex;GO:0005622//intracellular;GO:0044464//cell part;GO:0043229//intracellular organelle;GO:0044424//intracellular part;GO:0043226//organelle;GO:0000502//proteasome complex;GO:0043231//intracellular membrane-bounded organelle	GO:0097159//organic cyclic compound binding;GO:0004175//endopeptidase activity;GO:0016787//hydrolase activity;GO:0008233//peptidase activity;GO:0070011//peptidase activity, acting on L-amino acid peptides;GO:0005488//binding;GO:0003824//catalytic activity	GO:0044257//cellular protein catabolic process;GO:0051603//proteolysis involved in cellular protein catabolic process;GO:0044248//cellular catabolic process;GO:0019941//modification-dependent protein catabolic process;GO:1901575//organic substance catabolic process;GO:0009056//catabolic process;GO:0071704//organic substance metabolic process;GO:0044238//primary metabolic process;GO:0043632//modif…
arahy.3M6ZYM	Arahy.14	138958059	138959897	FER	PREDICTED: receptor-like protein kinase FERONIA [Arachis ipaensis]	-	-	-	-	-	-	-
arahy.3Y6UXK	Arahy.14	139187463	139189800	COBL4	PREDICTED: COBRA-like protein 4 isoform X2 [Arachis duranensis]	-	-	-	-	-	-	-
arahy.477DTQ	Arahy.14	774687	785401	NPC2	PREDICTED: non-specific phospholipase C2-like [Arachis ipaensis]	Metabolism	Carbohydrate metabolism;Global and overview maps;Lipid metabolism	ko01100//Metabolic pathways;ko01110//Biosynthesis of secondary metabolites;ko00564//Glycerophospholipid metabolism;ko00562//Inositol phosphate metabolism;ko00565//Ether lipid metabolism	K01114	-	-	-
arahy.57IE0F	Arahy.14	120197328	120197801	--	PREDICTED: uncharacterized protein LOC107633356 [Arachis ipaensis]	-	-	-	-	-	-	-
arahy.5LLB04	Arahy.14	811196	812865	--	PREDICTED: protein STRUBBELIG-RECEPTOR FAMILY 7-like [Arachis duranensis]	-	-	-	-	-	-	-
arahy.6I0SN9	Arahy.14	733195	735084	PGDH2	PREDICTED: D-3-phosphoglycerate dehydrogenase 2, chloroplastic-like [Arachis ipaensis]	Metabolism	Global and overview maps;Amino acid metabolism	ko01100//Metabolic pathways;ko01200//Carbon metabolism;ko01230//Biosynthesis of amino acids;ko00260//Glycine, serine and threonine metabolism	K00058	-	GO:0043167//ion binding;GO:0036094//small molecule binding;GO:0003824//catalytic activity;GO:1901265//nucleoside phosphate binding;GO:0016491//oxidoreductase activity;GO:0000166//nucleotide binding;GO:0043168//anion binding;GO:1901363//heterocyclic compound binding;GO:0005488//binding;GO:0097159//organic cyclic compound binding;GO:0043177//organic acid binding;GO:0016614//oxidoreductase activity,…	GO:0071704//organic substance metabolic process;GO:0009069//serine family amino acid metabolic process;GO:0006520//cellular amino acid metabolic process;GO:0008152//metabolic process;GO:1901564//organonitrogen compound metabolic process;GO:0044237//cellular metabolic process;GO:0044699//single-organism process;GO:0006563//L-serine metabolic process;GO:0044238//primary metabolic process;GO:1901605…
arahy.6MIB10	Arahy.14	885497	897890	sqv-7	PREDICTED: UDP-sugar transporter sqv-7-like isoform X1 [Arachis ipaensis]	-	-	-	-	-	-	-
arahy.7095AT	Arahy.14	825911	831211	CPK17	PREDICTED: calcium-dependent protein kinase 17-like [Arachis ipaensis]	Organismal Systems	Environmental adaptation	ko04626//Plant-pathogen interaction	K13412	-	GO:0032549//ribonucleoside binding;GO:0097367//carbohydrate derivative binding;GO:0016301//kinase activity;GO:0036094//small molecule binding;GO:0016772//transferase activity, transferring phosphorus-containing groups;GO:0001882//nucleoside binding;GO:0003824//catalytic activity;GO:0016773//phosphotransferase activity, alcohol group as acceptor;GO:0043169//cation binding;GO:0032550//purine ribonu…	GO:0043412//macromolecule modification;GO:0044260//cellular macromolecule metabolic process;GO:0043170//macromolecule metabolic process;GO:0044267//cellular protein metabolic process;GO:0009987//cellular process;GO:0008152//metabolic process;GO:0006796//phosphate-containing compound metabolic process;GO:0044237//cellular metabolic process;GO:0019538//protein metabolic process;GO:0071704//organic …
arahy.7C7ZTY	Arahy.14	876826	881303	--	PREDICTED: probable zinc transporter protein DDB_G0269332 [Glycine max]	-	-	-	-	-	-	-
arahy.7K9SF4	Arahy.14	853373	858098	--	fe(2+) transport protein 3, chloroplastic-like [Cajanus cajan]	-	-	-	-	-	-	-
arahy.7S0877	Arahy.14	139260442	139265754	H6H	PREDICTED: protein DOWNY MILDEW RESISTANCE 6-like [Arachis ipaensis]	-	-	-	-	-	-	-
arahy.82FEE3	Arahy.14	813615	815211	--	PREDICTED: LOW QUALITY PROTEIN: inactive protein kinase SELMODRAFT_444075-like, partial [Arachis ipaensis]	-	-	-	-	-	-	-
arahy.8AEQ4X	Arahy.14	139171828	139175809	Slc25a44	PREDICTED: solute carrier family 25 member 44-like [Arachis ipaensis]	-	-	-	-	-	-	-
arahy.8AYF8G	Arahy.14	139152883	139158017	3AT1	PREDICTED: coumaroyl-CoA:anthocyanidin 3-O-glucoside-6''-O-coumaroyltransferase 1-like [Arachis ipaensis]	-	-	-	-	-	-	-
arahy.90NIGC	Arahy.14	139211972	139217023	At5g15810	PREDICTED: probable tRNA (guanine(26)-N(2))-dimethyltransferase 2 [Arachis ipaensis]	-	-	-	-	-	-	-
arahy.911QSK	Arahy.14	138997417	138998421	ANX2	PREDICTED: receptor-like protein kinase ANXUR2 [Arachis ipaensis]	-	-	-	-	-	-	-
arahy.9ZAP4M	Arahy.14	749876	750359	--	PREDICTED: ATP synthase subunit epsilon, mitochondrial [Arachis ipaensis]	Metabolism	Global and overview maps;Energy metabolism	ko01100//Metabolic pathways;ko00190//Oxidative phosphorylation	K02135	-	-	-
arahy.AFC50C	Arahy.14	138897977	138904968	LNG1	PREDICTED: protein LONGIFOLIA 1-like isoform X1 [Arachis ipaensis]	-	-	-	-	-	-	-
arahy.B78CUX	Arahy.14	139168504	139169916	3AT1	PREDICTED: coumaroyl-CoA:anthocyanidin 3-O-glucoside-6''-O-coumaroyltransferase 2-like isoform X1 [Arachis ipaensis]	-	-	-	-	-	-	-
arahy.BHC38K	Arahy.14	139026386	139028532	CPR30	PREDICTED: F-box/kelch-repeat protein At3g23880-like [Arachis ipaensis]	-	-	-	-	-	-	-
arahy.CML7MR	Arahy.14	139045080	139046078	ANX2	PREDICTED: receptor-like protein kinase ANXUR2 [Arachis ipaensis]	-	-	-	-	-	-	-
arahy.D19DHE	Arahy.14	138914525	138916859	--	PREDICTED: ubiquitin-like domain-containing CTD phosphatase 1 [Arachis ipaensis]	-	-	-	-	-	-	-
arahy.DBN3G1	Arahy.14	868264	874238	sqv-7	PREDICTED: UDP-sugar transporter sqv-7-like isoform X1 [Arachis ipaensis]	-	-	-	-	GO:0016020//membrane	-	-
arahy.DP8IJC	Arahy.14	798955	809495	CLT1	PREDICTED: protein CLT1, chloroplastic-like isoform X1 [Arachis duranensis]	-	-	-	-	-	-	-
arahy.E3VZN9	Arahy.14	120171049	120175272	IMMP1L	PREDICTED: mitochondrial inner membrane protease subunit 1-like [Arachis ipaensis]	Genetic Information Processing	Folding, sorting and degradation	ko03060//Protein export	K09647	GO:0016020//membrane;GO:0031224//intrinsic component of membrane;GO:0044425//membrane part	GO:0070011//peptidase activity, acting on L-amino acid peptides;GO:0003824//catalytic activity;GO:0016787//hydrolase activity;GO:0008233//peptidase activity	-
arahy.EM9KCS	Arahy.14	138932114	138934357	MES8	Methyl esterase 11 [Theobroma cacao]	-	-	-	-	-	-	-
arahy.F795UE	Arahy.14	120251315	120255262	AGAL1	PREDICTED: alpha-galactosidase 1-like [Arachis ipaensis]	Metabolism	Lipid metabolism;Global and overview maps;Glycan biosynthesis and metabolism;Carbohydrate metabolism	ko01100//Metabolic pathways;ko00561//Glycerolipid metabolism;ko00052//Galactose metabolism;ko00600//Sphingolipid metabolism;ko00603//Glycosphingolipid biosynthesis - globo and isoglobo series	K07407	-	GO:0003824//catalytic activity;GO:0004553//hydrolase activity, hydrolyzing O-glycosyl compounds;GO:0004557//alpha-galactosidase activity;GO:0016787//hydrolase activity;GO:0016798//hydrolase activity, acting on glycosyl bonds;GO:0015925//galactosidase activity	GO:0008152//metabolic process;GO:0044238//primary metabolic process
arahy.FA4W0K	Arahy.14	139160087	139163345	3AT1	PREDICTED: coumaroyl-CoA:anthocyanidin 3-O-glucoside-6''-O-coumaroyltransferase 2-like [Arachis duranensis]	-	-	-	-	-	-	-
arahy.FQQK7H	Arahy.14	139258614	139260346	--	NADH-ubiquinone reductase complex 1 MLRQ subunit [Medicago truncatula]	-	-	-	-	-	-	-
arahy.FXBI2X	Arahy.14	138981659	138984650	At5g38990	PREDICTED: probable LRR receptor-like serine/threonine-protein kinase At1g53440 [Arachis ipaensis]	-	-	-	-	-	-	-
arahy.FZWY62	Arahy.14	138957700	138975106	RPP8	NBS-LRR protein [Cicer arietinum]	-	-	-	-	-	-	-
arahy.GG5YGP	Arahy.14	138986728	138987726	ANX2	PREDICTED: receptor-like protein kinase ANXUR2 [Arachis duranensis]	-	-	-	-	-	-	-
arahy.GTL81D	Arahy.14	120164165	120169785	MAN6	PREDICTED: mannan endo-1,4-beta-mannosidase 6-like [Arachis ipaensis]	Metabolism	Carbohydrate metabolism	ko00051//Fructose and mannose metabolism	K19355	-	-	GO:0032501//multicellular organismal process;GO:0044699//single-organism process;GO:0044238//primary metabolic process;GO:0044707//single-multicellular organism process;GO:0008152//metabolic process
arahy.H3IG6P	Arahy.14	138999239	139001485	ANX2	PREDICTED: non-receptor tyrosine-protein kinase TYK2-like [Arachis ipaensis]	-	-	-	-	-	-	-
arahy.HB635G	Arahy.14	139177196	139186922	COB	Protein COBRA, partial [Cajanus cajan]	-	-	-	-	-	-	-
arahy.HR99RL	Arahy.14	139132273	139136371	3AT1	PREDICTED: coumaroyl-CoA:anthocyanidin 3-O-glucoside-6''-O-coumaroyltransferase 1-like [Arachis ipaensis]	-	-	-	-	-	-	-
arahy.HRV8GT	Arahy.14	835807	839320	SYP22	PREDICTED: syntaxin-22-like [Arachis ipaensis]	Cellular Processes;Genetic Information Processing	Folding, sorting and degradation;Transport and catabolism	ko04145//Phagosome;ko04130//SNARE interactions in vesicular transport	K08488	-	-	-
arahy.I0E3CM	Arahy.14	736288	740059	RBPMS	PREDICTED: U1 small nuclear ribonucleoprotein A [Arachis ipaensis]	-	-	-	-	-	GO:0097159//organic cyclic compound binding;GO:0005488//binding	-
arahy.IJP56S	Arahy.14	139196141	139203023	MES17	methylesterase [Medicago truncatula]	-	-	-	-	-	-	-
arahy.J0AE6B	Arahy.14	139268002	139276591	H6H	Hyoscyamine 6-dioxygenase [Cajanus cajan]	-	-	-	-	-	-	-
arahy.JUMH57	Arahy.14	816606	818966	RIBA1	PREDICTED: bifunctional riboflavin biosynthesis protein RIBA 1, chloroplastic-like [Arachis duranensis]	Metabolism	Global and overview maps;Metabolism of cofactors and vitamins	ko01100//Metabolic pathways;ko01110//Biosynthesis of secondary metabolites;ko00790//Folate biosynthesis;ko00740//Riboflavin metabolism	K14652	GO:0044422//organelle part;GO:0009536//plastid;GO:0043226//organelle;GO:0043231//intracellular membrane-bounded organelle;GO:0043227//membrane-bounded organelle;GO:0005737//cytoplasm;GO:0044464//cell part;GO:0044435//plastid part;GO:0044446//intracellular organelle part;GO:0043229//intracellular organelle;GO:0044424//intracellular part;GO:0044444//cytoplasmic part;GO:0005623//cell;GO:0009532//pla…	GO:0016830//carbon-carbon lyase activity;GO:0016829//lyase activity;GO:0003824//catalytic activity	GO:0046483//heterocycle metabolic process;GO:0044699//single-organism process;GO:0044710//single-organism metabolic process;GO:1901564//organonitrogen compound metabolic process;GO:0006807//nitrogen compound metabolic process;GO:0006767//water-soluble vitamin metabolic process;GO:0006766//vitamin metabolic process;GO:0071704//organic substance metabolic process;GO:0042726//flavin-containing compo…
arahy.KKX1J6	Arahy.14	139130382	139131772	At5g38990	PREDICTED: receptor-like protein kinase ANXUR2 [Arachis duranensis]	-	-	-	-	-	-	-
arahy.L8ZILJ	Arahy.14	790311	793234	--	PREDICTED: peptidyl-prolyl cis-trans isomerase FKBP43-like [Arachis ipaensis]	-	-	-	-	-	-	-
arahy.LKT9PL	Arahy.14	138950363	138952908	FER	PREDICTED: receptor-like protein kinase FERONIA [Arachis duranensis]	-	-	-	-	-	-	-
arahy.LNV2MM	Arahy.14	138988465	138989425	At5g38990	PREDICTED: receptor-like protein kinase ANXUR2 [Arachis duranensis]	-	-	-	-	-	-	-
arahy.LZ0ZQ5	Arahy.14	111146261	111149295	ACA12	PREDICTED: calcium-transporting ATPase 12, plasma membrane-type-like [Arachis ipaensis]	-	-	-	-	-	-	-
arahy.N67J9S	Arahy.14	139067252	139069837	CPR30	PREDICTED: F-box/kelch-repeat protein At3g23880-like [Arachis ipaensis]	-	-	-	-	-	-	-
arahy.N9V7T9	Arahy.14	139046102	139048367	ANX2	PREDICTED: receptor-like protein kinase ANXUR2 [Arachis duranensis]	-	-	-	-	-	-	-
arahy.NKUQ81	Arahy.14	898802	906215	--	Ferredoxin--NADP reductase, partial [Anthurium amnicola]	-	-	-	-	-	-	-
arahy.NZL2UA	Arahy.14	756146	758838	CSLC5	PREDICTED: probable xyloglucan glycosyltransferase 5 [Arachis ipaensis]	-	-	-	-	GO:0043227//membrane-bounded organelle;GO:0016020//membrane;GO:0043226//organelle;GO:0044464//cell part;GO:0044424//intracellular part;GO:0005623//cell;GO:0043231//intracellular membrane-bounded organelle;GO:0043229//intracellular organelle;GO:0005622//intracellular	GO:0003824//catalytic activity	-
arahy.PHDV4R	Arahy.14	111161796	111164478	At5g45370	PREDICTED: WAT1-related protein At4g19185-like [Lupinus angustifolius]	-	-	-	-	-	-	-
arahy.Q00HW6	Arahy.14	842550	849568	--	PREDICTED: protein Ycf2-like [Arachis ipaensis]	-	-	-	-	-	-	-
arahy.RI4L2F	Arahy.14	708012	709076	MKK4	PREDICTED: mitogen-activated protein kinase kinase 5 [Arachis ipaensis]	Organismal Systems;Environmental Information Processing	Signal transduction;Environmental adaptation	ko04075//Plant hormone signal transduction;ko04626//Plant-pathogen interaction;ko04016//MAPK signaling pathway - plant	K13413	GO:0005623//cell;GO:0043226//organelle;GO:0044424//intracellular part;GO:0043227//membrane-bounded organelle;GO:0044464//cell part;GO:0005622//intracellular;GO:0043231//intracellular membrane-bounded organelle;GO:0043229//intracellular organelle	GO:0036094//small molecule binding;GO:0032550//purine ribonucleoside binding;GO:0016740//transferase activity;GO:0032549//ribonucleoside binding;GO:0003824//catalytic activity;GO:0001883//purine nucleoside binding;GO:0004672//protein kinase activity;GO:1901363//heterocyclic compound binding;GO:0016772//transferase activity, transferring phosphorus-containing groups;GO:0016773//phosphotransferase …	GO:0043412//macromolecule modification;GO:0008152//metabolic process;GO:0006793//phosphorus metabolic process;GO:0044267//cellular protein metabolic process;GO:0045087//innate immune response;GO:0003006//developmental process involved in reproduction;GO:0048608//reproductive structure development;GO:0007275//multicellular organism development;GO:0006952//defense response;GO:0071704//organic subst…
arahy.SS96TB	Arahy.14	138940951	138941408	KEG	PREDICTED: LOW QUALITY PROTEIN: E3 ubiquitin-protein ligase KEG [Arachis duranensis]	-	-	-	-	-	-	-
arahy.ST1ALI	Arahy.14	701053	704337	4CL1	PREDICTED: 4-coumarate--CoA ligase 1 [Arachis ipaensis]	Metabolism	Global and overview maps;Amino acid metabolism;Metabolism of cofactors and vitamins;Biosynthesis of other secondary metabolites	ko01100//Metabolic pathways;ko01110//Biosynthesis of secondary metabolites;ko00940//Phenylpropanoid biosynthesis;ko00130//Ubiquinone and other terpenoid-quinone biosynthesis;ko00360//Phenylalanine metabolism	K01904	-	-	GO:0008152//metabolic process
arahy.SZ5U13	Arahy.14	120192448	120194918	--	PREDICTED: protein FAR1-RELATED SEQUENCE 5-like [Arachis ipaensis]	-	-	-	-	-	-	-
arahy.TQHF91	Arahy.14	758928	760603	--	-	-	-	-	-	-	-	-
arahy.UY9JWG	Arahy.14	139056562	139067560	THE1	PREDICTED: receptor-like protein kinase THESEUS 1 [Arachis duranensis]	-	-	-	-	-	-	-
arahy.V0SD9Z	Arahy.14	139218662	139222186	RGP1	PREDICTED: UDP-arabinopyranose mutase 1-like [Arachis duranensis]	Metabolism	Carbohydrate metabolism	ko00520//Amino sugar and nucleotide sugar metabolism	K13379	-	-	-
arahy.V0VBM3	Arahy.14	138924228	138930014	TIC62	PREDICTED: protein TIC 62, chloroplastic [Arachis ipaensis]	-	-	-	-	-	-	-
arahy.VCXV2P	Arahy.14	741191	747775	EXO84B	PREDICTED: exocyst complex component EXO84B [Arachis ipaensis]	-	-	-	-	GO:0016020//membrane	-	-
arahy.VN8GZX	Arahy.14	139023177	139025480	ANX2	PREDICTED: receptor-like protein kinase ANXUR2 [Arachis duranensis]	-	-	-	-	-	-	-
arahy.VYTR34	Arahy.14	139142990	139152986	ANX2	PREDICTED: receptor-like protein kinase ANXUR2 [Arachis ipaensis]	-	-	-	-	-	-	-
arahy.WDBE8Y	Arahy.14	139103317	139105070	At3g06240	PREDICTED: F-box protein CPR30-like [Arachis ipaensis]	-	-	-	-	-	-	-
arahy.WLL569	Arahy.14	120154354	120158892	ATPK2	PREDICTED: serine/threonine-protein kinase AtPK2/AtPK19-like [Arachis ipaensis]	-	-	-	-	-	-	-
arahy.XZF9WK	Arahy.14	718270	720877	At1g73050	PREDICTED: (R)-mandelonitrile lyase-like [Arachis duranensis]	Metabolism	Metabolism of other amino acids;Global and overview maps	ko01110//Biosynthesis of secondary metabolites;ko00460//Cyanoamino acid metabolism	K08248	-	GO:0016491//oxidoreductase activity;GO:0000166//nucleotide binding;GO:0005488//binding;GO:0036094//small molecule binding;GO:0016614//oxidoreductase activity, acting on CH-OH group of donors;GO:1901363//heterocyclic compound binding;GO:1901265//nucleoside phosphate binding;GO:0003824//catalytic activity;GO:0097159//organic cyclic compound binding	GO:0044699//single-organism process;GO:0044710//single-organism metabolic process;GO:0008152//metabolic process
arahy.Y5U3QC	Arahy.14	120160983	120163452	STN8	PREDICTED: LOW QUALITY PROTEIN: serine/threonine-protein kinase STN8, chloroplastic-like [Arachis duranensis]	-	-	-	-	-	-	-
arahy.YT3XVJ	Arahy.14	120327784	120331135	TOP6B	PREDICTED: DNA topoisomerase 6 subunit B-like [Arachis duranensis]	-	-	-	-	-	-	-
arahy.ZT59C6	Arahy.14	138989698	138990805	--	PREDICTED: F-box/kelch-repeat protein At3g23880-like [Arachis ipaensis]	-	-	-	-	-	-	-
arahy.ZXQH02	Arahy.14	139117505	139121827	CPR30	PREDICTED: F-box protein CPR30-like [Arachis ipaensis]	-	-	-	-	-	-	-
arahy.0HP3L6	Arahy.15	12129776	12136481	--	polyprotein [Cajanus cajan]	-	-	-	-	-	-	-
arahy.1287G1	Arahy.15	22315596	22329057	CHR25	PREDICTED: protein CHROMATIN REMODELING 25 isoform X1 [Arachis ipaensis]	Genetic Information Processing	Replication and repair	ko03440//Homologous recombination	K10875	-	-	-
arahy.12PVJP	Arahy.15	20477302	20480534	CHX15	PREDICTED: cation/H(+) antiporter 15-like [Arachis duranensis]	-	-	-	-	-	-	-
arahy.1CCK3L	Arahy.15	8862957	8870049	--	PREDICTED: histone H3.3-like [Gossypium hirsutum]	-	-	-	-	-	-	-
arahy.27FSNF	Arahy.15	26186282	26189307	--	-	-	-	-	-	-	-	-
arahy.2QU4I0	Arahy.15	12197845	12201217	Os11g0592800	PREDICTED: CDK5RAP1-like protein [Arachis ipaensis]	-	-	-	-	-	GO:0051536//iron-sulfur cluster binding;GO:0005488//binding;GO:0003824//catalytic activity;GO:0051540//metal cluster binding	GO:0006807//nitrogen compound metabolic process;GO:1901360//organic cyclic compound metabolic process;GO:0006725//cellular aromatic compound metabolic process;GO:0016070//RNA metabolic process;GO:0009987//cellular process;GO:0006139//nucleobase-containing compound metabolic process;GO:0044237//cellular metabolic process;GO:0008152//metabolic process;GO:0046483//heterocycle metabolic process;GO:00…
arahy.58BRI5	Arahy.15	26233512	26235972	CICDH	PREDICTED: NADP-dependent isocitrate dehydrogenase isoform X2 [Glycine max]	Metabolism;Cellular Processes	Global and overview maps;Carbohydrate metabolism;Transport and catabolism;Metabolism of other amino acids	ko01100//Metabolic pathways;ko01110//Biosynthesis of secondary metabolites;ko01200//Carbon metabolism;ko01230//Biosynthesis of amino acids;ko04146//Peroxisome;ko00480//Glutathione metabolism;ko00020//Citrate cycle (TCA cycle);ko01210//2-Oxocarboxylic acid metabolism	K00031	-	GO:0003824//catalytic activity;GO:0016491//oxidoreductase activity	GO:0044699//single-organism process;GO:0008152//metabolic process;GO:0044763//single-organism cellular process;GO:0044237//cellular metabolic process;GO:0009987//cellular process;GO:0044710//single-organism metabolic process
arahy.59HWIF	Arahy.15	22347505	22355964	At3g53970	PREDICTED: probable proteasome inhibitor isoform X1 [Arachis ipaensis]	Genetic Information Processing	Folding, sorting and degradation	ko03050//Proteasome	K06700	-	-	-
arahy.68HAUH	Arahy.15	8856104	8856382	--	BnaC04g35890D [Brassica napus]	-	-	-	-	-	-	-
arahy.6JR7QB	Arahy.15	8748660	8750928	--	PREDICTED: caltractin [Arachis ipaensis]	Organismal Systems	Environmental adaptation	ko04626//Plant-pathogen interaction	K13448	GO:0005622//intracellular;GO:0005623//cell;GO:0044424//intracellular part;GO:0016020//membrane;GO:0044464//cell part	GO:0016627//oxidoreductase activity, acting on the CH-CH group of donors;GO:0003824//catalytic activity;GO:0016491//oxidoreductase activity;GO:0016628//oxidoreductase activity, acting on the CH-CH group of donors, NAD or NADP as acceptor	GO:0046483//heterocycle metabolic process;GO:1901360//organic cyclic compound metabolic process;GO:0044710//single-organism metabolic process;GO:0044238//primary metabolic process;GO:0071704//organic substance metabolic process;GO:0043170//macromolecule metabolic process;GO:0006725//cellular aromatic compound metabolic process;GO:0009987//cellular process;GO:0008152//metabolic process;GO:0034641/…
arahy.77Y3FG	Arahy.15	8757022	8757540	CML1	PREDICTED: calmodulin-like protein 1 [Arachis ipaensis]	Organismal Systems	Environmental adaptation	ko04626//Plant-pathogen interaction	K13448	-	-	-
arahy.7AH9CA	Arahy.15	12190646	12194366	ROT3	PREDICTED: 3-epi-6-deoxocathasterone 23-monooxygenase [Arachis ipaensis]	Metabolism	Metabolism of terpenoids and polyketides;Global and overview maps	ko01100//Metabolic pathways;ko01110//Biosynthesis of secondary metabolites;ko00905//Brassinosteroid biosynthesis	K12637	-	GO:0046906//tetrapyrrole binding;GO:0097159//organic cyclic compound binding;GO:0005488//binding;GO:0003824//catalytic activity;GO:0043167//ion binding;GO:0004497//monooxygenase activity;GO:0043169//cation binding;GO:0046872//metal ion binding;GO:0016491//oxidoreductase activity;GO:0046914//transition metal ion binding;GO:1901363//heterocyclic compound binding	GO:0099402//plant organ development;GO:0048869//cellular developmental process;GO:0048589//developmental growth;GO:0048878//chemical homeostasis;GO:0007275//multicellular organism development;GO:0044710//single-organism metabolic process;GO:0060560//developmental growth involved in morphogenesis;GO:0048437//floral organ development;GO:0003006//developmental process involved in reproduction;GO:002…
arahy.8U41WB	Arahy.15	8725520	8728456	HSF24	PREDICTED: heat shock factor protein HSF24 [Arachis ipaensis]	-	-	-	-	-	-	-
arahy.B4ZPHH	Arahy.15	12232544	12235517	UBC16	PREDICTED: probable ubiquitin-conjugating enzyme E2 16 [Arachis ipaensis]	Genetic Information Processing	Folding, sorting and degradation	ko04120//Ubiquitin mediated proteolysis	K10688	-	GO:0003824//catalytic activity;GO:0016874//ligase activity;GO:0016879//ligase activity, forming carbon-nitrogen bonds	GO:0009987//cellular process;GO:0032446//protein modification by small protein conjugation;GO:0019538//protein metabolic process;GO:0043170//macromolecule metabolic process;GO:0044267//cellular protein metabolic process;GO:0008152//metabolic process;GO:0036211//protein modification process;GO:0043412//macromolecule modification;GO:0070647//protein modification by small protein conjugation or remo…
arahy.CAW15G	Arahy.15	8786922	8791527	KRP7	PREDICTED: cyclin-dependent kinase inhibitor 7 [Arachis ipaensis]	-	-	-	-	-	-	-
arahy.CD11VG	Arahy.15	26178788	26182627	SPDSYN1	PREDICTED: spermidine synthase [Arachis ipaensis]	Metabolism	Metabolism of other amino acids;Global and overview maps;Amino acid metabolism	ko01100//Metabolic pathways;ko00480//Glutathione metabolism;ko00270//Cysteine and methionine metabolism;ko00330//Arginine and proline metabolism;ko00410//beta-Alanine metabolism	K00797	GO:0016020//membrane	GO:0003824//catalytic activity	-
arahy.CN3GCM	Arahy.15	12160959	12163190	--	PREDICTED: thioredoxin H-type [Arachis ipaensis]	-	-	-	-	GO:0005576//extracellular region	GO:0016491//oxidoreductase activity;GO:0003824//catalytic activity;GO:0030234//enzyme regulator activity;GO:0015036//disulfide oxidoreductase activity;GO:0098772//molecular function regulator;GO:0016667//oxidoreductase activity, acting on a sulfur group of donors	GO:0042592//homeostatic process;GO:0008152//metabolic process;GO:0044699//single-organism process;GO:0019725//cellular homeostasis;GO:0065008//regulation of biological quality;GO:0065009//regulation of molecular function;GO:0065007//biological regulation;GO:0009987//cellular process;GO:0044710//single-organism metabolic process;GO:0044093//positive regulation of molecular function;GO:0044763//sin…
arahy.CVF5QE	Arahy.15	12211236	12217059	D2HGDH	PREDICTED: D-2-hydroxyglutarate dehydrogenase, mitochondrial [Arachis ipaensis]	-	-	-	-	-	GO:0097159//organic cyclic compound binding;GO:0016491//oxidoreductase activity;GO:0016614//oxidoreductase activity, acting on CH-OH group of donors;GO:0016616//oxidoreductase activity, acting on the CH-OH group of donors, NAD or NADP as acceptor;GO:1901265//nucleoside phosphate binding;GO:0003824//catalytic activity;GO:0036094//small molecule binding;GO:1901363//heterocyclic compound binding;GO:…	GO:0044710//single-organism metabolic process;GO:0008152//metabolic process;GO:0044699//single-organism process
arahy.D4F11K	Arahy.15	12284902	12287416	DEFA	PREDICTED: floral homeotic protein PMADS 1-like isoform X2 [Arachis duranensis]	-	-	-	-	-	-	-
arahy.D9GYCT	Arahy.15	8823937	8827169	nodH	PREDICTED: nodulation protein H-like [Arachis ipaensis]	-	-	-	-	-	-	-
arahy.ETA9G6	Arahy.15	8751117	8753400	EIF4-A	PREDICTED: eukaryotic initiation factor 4A-I [Arachis ipaensis]	Genetic Information Processing	Translation	ko03013//RNA transport	K03257	-	-	-
arahy.G4J1DJ	Arahy.15	18360064	18362423	CYCB1-2	PREDICTED: cyclin-B1-2-like [Arachis duranensis]	Genetic Information Processing	Folding, sorting and degradation	ko03050//Proteasome	K11599	-	-	-
arahy.GZNV26	Arahy.15	18355962	18357680	SAC4	PREDICTED: phosphoinositide phosphatase SAC3-like [Arachis ipaensis]	-	-	-	-	-	-	-
arahy.HVX4VE	Arahy.15	8844926	8845171	--	BnaC02g44000D [Brassica napus]	-	-	-	-	-	-	-
arahy.IMK8G3	Arahy.15	26249593	26255600	HAK23	potassium transporter-like protein [Medicago truncatula]	-	-	-	-	-	-	-
arahy.J94639	Arahy.15	22210921	22218551	GCP3	Spc97/Spc98 family of spindle pole body (SBP) component [Medicago truncatula]	-	-	-	-	-	-	-
arahy.JMUS5L	Arahy.15	22219802	22222432	--	Gamma-tubulin complex component 6 [Glycine soja]	-	-	-	-	-	-	-
arahy.JYJ007	Arahy.15	20542991	20549973	CHR12	PREDICTED: probable ATP-dependent DNA helicase CHR12 isoform X1 [Arachis ipaensis]	-	-	-	-	-	-	-
arahy.K5BFLR	Arahy.15	8742620	8743519	--	DUF1191 domain-containing protein [Cephalotus follicularis]	-	-	-	-	-	-	-
arahy.L3XW27	Arahy.15	12163335	12169053	BGAL3	PREDICTED: beta-galactosidase 3 [Arachis ipaensis]	-	-	-	-	-	-	-
arahy.P3NF1H	Arahy.15	12143868	12148082	--	PREDICTED: 50S ribosomal protein L18-like [Arachis ipaensis]	-	-	-	-	-	-	-
arahy.PB786L	Arahy.15	12187728	12188860	--	BnaC03g55760D [Brassica napus]	-	-	-	-	-	-	-
arahy.Q9XNNS	Arahy.15	12185393	12187152	DIM1B	PREDICTED: ribosomal RNA small subunit methyltransferase, mitochondrial [Arachis ipaensis]	-	-	-	-	-	GO:0003824//catalytic activity;GO:0008757//S-adenosylmethionine-dependent methyltransferase activity;GO:0008173//RNA methyltransferase activity;GO:0008649//rRNA methyltransferase activity;GO:0008168//methyltransferase activity;GO:0016741//transferase activity, transferring one-carbon groups;GO:0016740//transferase activity	GO:0044085//cellular component biogenesis;GO:0006725//cellular aromatic compound metabolic process;GO:0044237//cellular metabolic process;GO:0042254//ribosome biogenesis;GO:0016070//RNA metabolic process;GO:0046483//heterocycle metabolic process;GO:0034641//cellular nitrogen compound metabolic process;GO:0008152//metabolic process;GO:0090304//nucleic acid metabolic process;GO:0009987//cellular pr…
arahy.QPLM33	Arahy.15	12152704	12155252	WAT1	PREDICTED: protein WALLS ARE THIN 1-like [Arachis ipaensis]	-	-	-	-	-	-	-
arahy.R69SFA	Arahy.15	12156108	12158476	RTH	PREDICTED: protein RTE1-HOMOLOG [Arachis duranensis]	-	-	-	-	-	-	-
arahy.T0173K	Arahy.15	8852468	8852701	--	PREDICTED: uncharacterized protein LOC106795111 [Glycine max]	-	-	-	-	-	-	-
arahy.T5MZ8J	Arahy.15	18389686	18392812	--	DUF1218 domain-containing protein [Cephalotus follicularis]	-	-	-	-	-	-	-
arahy.U0D0WT	Arahy.15	8759022	8760550	--	PREDICTED: SKI/DACH domain-containing protein 1 [Cicer arietinum]	-	-	-	-	-	-	-
arahy.U1CPJF	Arahy.15	12139749	12140569	AFRR	PREDICTED: monodehydroascorbate reductase [Arachis duranensis]	Metabolism	Global and overview maps;Carbohydrate metabolism	ko01100//Metabolic pathways;ko00053//Ascorbate and aldarate metabolism	K08232	-	GO:0000166//nucleotide binding;GO:0016491//oxidoreductase activity;GO:0003824//catalytic activity;GO:1901363//heterocyclic compound binding;GO:0005488//binding;GO:0036094//small molecule binding;GO:0097159//organic cyclic compound binding;GO:1901265//nucleoside phosphate binding;GO:0016655//oxidoreductase activity, acting on NAD(P)H, quinone or similar compound as acceptor;GO:0016651//oxidoreduct…	GO:0044710//single-organism metabolic process;GO:0008152//metabolic process;GO:0044699//single-organism process
arahy.U51VHD	Arahy.15	12122476	12128977	--	FG-GAP repeat protein [Medicago truncatula]	-	-	-	-	GO:0043229//intracellular organelle;GO:0044424//intracellular part;GO:0005623//cell;GO:0043227//membrane-bounded organelle;GO:0043231//intracellular membrane-bounded organelle;GO:0005622//intracellular;GO:0043226//organelle;GO:0044464//cell part	-	-
arahy.V1Y6DD	Arahy.15	8807054	8810623	MAP1D	PREDICTED: methionine aminopeptidase 1D, chloroplastic/mitochondrial [Arachis duranensis]	-	-	-	-	GO:0009536//plastid;GO:0044464//cell part;GO:0005737//cytoplasm;GO:0043226//organelle;GO:0043229//intracellular organelle;GO:0005622//intracellular;GO:0044424//intracellular part;GO:0043227//membrane-bounded organelle;GO:0005623//cell;GO:0043231//intracellular membrane-bounded organelle;GO:0044444//cytoplasmic part	GO:0005488//binding;GO:0008238//exopeptidase activity;GO:0004177//aminopeptidase activity;GO:0008237//metallopeptidase activity;GO:0016787//hydrolase activity;GO:0043169//cation binding;GO:0070011//peptidase activity, acting on L-amino acid peptides;GO:0043167//ion binding;GO:0008233//peptidase activity;GO:0003824//catalytic activity	GO:0009987//cellular process;GO:0044260//cellular macromolecule metabolic process;GO:0006508//proteolysis;GO:0050896//response to stimulus;GO:0010467//gene expression;GO:0043412//macromolecule modification;GO:0071704//organic substance metabolic process;GO:0043170//macromolecule metabolic process;GO:0044237//cellular metabolic process;GO:0019538//protein metabolic process;GO:0044267//cellular pro…
arahy.VU0ITX	Arahy.15	22247860	22253473	WSD1	PREDICTED: O-acyltransferase WSD1-like isoform X1 [Arachis ipaensis]	-	-	-	-	-	-	-
arahy.VUM9KL	Arahy.15	18368181	18370202	--	DUF1218 domain-containing protein [Cephalotus follicularis]	-	-	-	-	-	-	-
arahy.X0QM4L	Arahy.15	20501585	20501983	--	Os06g0679600 [Oryza sativa Japonica Group]	-	-	-	-	-	-	-
arahy.X6MFLG	Arahy.15	8810894	8813518	PLP1	PREDICTED: patatin-like protein 1 [Arachis ipaensis]	-	-	-	-	-	-	GO:0008152//metabolic process;GO:0007275//multicellular organism development;GO:0044767//single-organism developmental process;GO:0042221//response to chemical;GO:0001101//response to acid chemical;GO:0044707//single-multicellular organism process;GO:0032502//developmental process;GO:0009791//post-embryonic development;GO:0044699//single-organism process;GO:0032501//multicellular organismal proce…
arahy.X9W7N3	Arahy.15	18396267	18398768	CDC20-1	PREDICTED: cell division cycle 20.2, cofactor of APC complex-like [Arachis ipaensis]	Genetic Information Processing	Folding, sorting and degradation	ko04120//Ubiquitin mediated proteolysis	K03363	-	-	-
arahy.XTCX6A	Arahy.15	20502522	20505018	CHLG	PREDICTED: chlorophyll synthase, chloroplastic [Vigna radiata var. radiata] [Vigna radiata]	Metabolism	Metabolism of cofactors and vitamins;Global and overview maps	ko01100//Metabolic pathways;ko01110//Biosynthesis of secondary metabolites;ko00860//Porphyrin and chlorophyll metabolism	K04040	-	-	-
arahy.YC4BVH	Arahy.15	22243959	22247465	kynB	PREDICTED: kynurenine formamidase-like [Arachis ipaensis]	-	-	-	-	-	-	-
arahy.YLI9AK	Arahy.15	20472063	20476559	UBP9	PREDICTED: nucleolin [Lupinus angustifolius]	-	-	-	-	-	-	-
arahy.YZJ798	Arahy.15	22290606	22291542	--	-	-	-	-	-	-	-	-
arahy.ZQU295	Arahy.15	18523269	18527964	At1g51745	tudor/PWWP/MBT superfamily protein [Medicago truncatula]	-	-	-	-	-	-	-
arahy.00A0K2	Arahy.16	127383551	127384597	--	F-box protein At5g65850-like [Cajanus cajan]	-	-	-	-	-	-	-
arahy.0NU1GV	Arahy.16	2083905	2088097	SKIP30	PREDICTED: F-box/kelch-repeat protein SKIP30 [Arachis ipaensis]	-	-	-	-	-	-	-
arahy.1M8NR5	Arahy.16	2141085	2141768	OFP16	PREDICTED: transcription repressor OFP16-like [Arachis ipaensis]	-	-	-	-	-	-	-
arahy.256EAD	Arahy.16	2104492	2109082	--	PREDICTED: nascent polypeptide-associated complex subunit alpha, muscle-specific form [Malus domestica]	-	-	-	-	-	-	-
arahy.2H21PS	Arahy.16	2101120	2104031	--	PREDICTED: protein MARD1-like isoform X2 [Lupinus angustifolius]	-	-	-	-	-	-	-
arahy.2XQ2YI	Arahy.16	2014213	2018088	SMTA	PREDICTED: selenocysteine methyltransferase [Arachis ipaensis]	Metabolism	Amino acid metabolism;Global and overview maps	ko01100//Metabolic pathways;ko01110//Biosynthesis of secondary metabolites;ko00270//Cysteine and methionine metabolism	K00547	-	-	-
arahy.4L1T75	Arahy.16	127405016	127408534	--	PREDICTED: INO80 complex subunit D-like [Arachis ipaensis]	-	-	-	-	-	-	-
arahy.7G3XQC	Arahy.16	127427183	127428457	--	-	-	-	-	-	-	-	-
arahy.90LR3G	Arahy.16	2145193	2153955	IDM1	Increased DNA methylation 1 [Ananas comosus]	-	-	-	-	-	-	-
arahy.97MZ99	Arahy.16	2115119	2116814	--	PREDICTED: late embryogenesis abundant protein D-34-like isoform X1 [Arachis ipaensis]	-	-	-	-	-	-	-
arahy.AG6W8J	Arahy.16	32708616	32709684	At1g07560	PREDICTED: probable LRR receptor-like serine/threonine-protein kinase At1g05700 isoform X1 [Arachis duranensis]	-	-	-	-	-	GO:0003824//catalytic activity;GO:0016301//kinase activity;GO:0016740//transferase activity;GO:0016772//transferase activity, transferring phosphorus-containing groups	GO:0008152//metabolic process
arahy.C4QHPC	Arahy.16	127444077	127460399	Tnpo3	PREDICTED: importin-13 [Arachis ipaensis]	-	-	-	-	-	-	-
arahy.DT3E7E	Arahy.16	32705499	32708164	At1g51880	LRR receptor-like kinase [Medicago truncatula]	-	-	-	-	GO:0030054//cell junction;GO:0005911//cell-cell junction;GO:0016020//membrane	GO:0003824//catalytic activity;GO:0001883//purine nucleoside binding;GO:0004672//protein kinase activity;GO:0036094//small molecule binding;GO:0016773//phosphotransferase activity, alcohol group as acceptor;GO:0032550//purine ribonucleoside binding;GO:0097367//carbohydrate derivative binding;GO:0016740//transferase activity;GO:1901363//heterocyclic compound binding;GO:0097159//organic cyclic comp…	GO:0044260//cellular macromolecule metabolic process;GO:0006464//cellular protein modification process;GO:0006796//phosphate-containing compound metabolic process;GO:0009987//cellular process;GO:0044238//primary metabolic process;GO:0036211//protein modification process;GO:0006793//phosphorus metabolic process;GO:0044267//cellular protein metabolic process;GO:0044237//cellular metabolic process;G…
arahy.GB1I3E	Arahy.16	127385722	127391277	--	F-box protein At5g65850-like [Cajanus cajan]	-	-	-	-	-	-	-
arahy.JXBY37	Arahy.16	2188656	2189512	--	PREDICTED: pre-mRNA-splicing factor ATP-dependent RNA helicase DEAH7 [Arachis ipaensis]	Genetic Information Processing	Transcription	ko03040//Spliceosome	K12815	-	GO:0097159//organic cyclic compound binding;GO:0016817//hydrolase activity, acting on acid anhydrides;GO:0016818//hydrolase activity, acting on acid anhydrides, in phosphorus-containing anhydrides;GO:0003824//catalytic activity;GO:0016462//pyrophosphatase activity;GO:1901363//heterocyclic compound binding;GO:0005488//binding;GO:0016787//hydrolase activity;GO:0017111//nucleoside-triphosphatase act…	GO:0008152//metabolic process
arahy.K8VBWC	Arahy.16	2064409	2065086	--	lipid transfer-like protein VAS [Cajanus cajan]	-	-	-	-	-	-	-
arahy.KX18UY	Arahy.16	2061739	2064171	SBP	PREDICTED: sucrose-binding protein-like [Arachis ipaensis]	-	-	-	-	-	-	-
arahy.MGG8L2	Arahy.16	2064342	2065063	--	lipid transfer-like protein VAS [Cajanus cajan]	-	-	-	-	-	-	-
arahy.N081K8	Arahy.16	127475897	127478091	ZMYM1	zinc finger MYM-type protein 1-like isoform X1 [Cajanus cajan]	-	-	-	-	-	-	-
arahy.QG9RQP	Arahy.16	127468398	127471744	IJ	PREDICTED: zinc finger MYM-type protein 1-like [Arachis ipaensis]	-	-	-	-	-	-	-
arahy.QQS0V2	Arahy.16	2068041	2071222	At5g64080	PREDICTED: non-specific lipid-transfer protein-like protein At2g13820 [Arachis ipaensis]	-	-	-	-	-	-	-
arahy.T02M6I	Arahy.16	2056105	2060480	IP5P7	PREDICTED: type IV inositol polyphosphate 5-phosphatase 7 [Arachis ipaensis]	-	-	-	-	-	GO:0016791//phosphatase activity;GO:0046030//inositol trisphosphate phosphatase activity;GO:0052743//inositol tetrakisphosphate phosphatase activity;GO:0016788//hydrolase activity, acting on ester bonds;GO:0052745//inositol phosphate phosphatase activity;GO:0042578//phosphoric ester hydrolase activity;GO:0016787//hydrolase activity;GO:0003824//catalytic activity	GO:0006793//phosphorus metabolic process;GO:0006796//phosphate-containing compound metabolic process;GO:0071704//organic substance metabolic process;GO:0044710//single-organism metabolic process;GO:0008152//metabolic process;GO:0044238//primary metabolic process;GO:0044699//single-organism process;GO:0044255//cellular lipid metabolic process;GO:0009987//cellular process;GO:0046486//glycerolipid m…
arahy.U4BLLZ	Arahy.16	2185335	2188324	DHX38	PREDICTED: pre-mRNA-splicing factor ATP-dependent RNA helicase DEAH7 [Arachis duranensis]	Genetic Information Processing	Transcription	ko03040//Spliceosome	K12815	-	GO:0016818//hydrolase activity, acting on acid anhydrides, in phosphorus-containing anhydrides;GO:0042623//ATPase activity, coupled;GO:0016462//pyrophosphatase activity;GO:0097159//organic cyclic compound binding;GO:0001883//purine nucleoside binding;GO:0016787//hydrolase activity;GO:1901363//heterocyclic compound binding;GO:0003824//catalytic activity;GO:0032550//purine ribonucleoside binding;GO…	GO:1901135//carbohydrate derivative metabolic process;GO:0019637//organophosphate metabolic process;GO:0006195//purine nucleotide catabolic process;GO:0006163//purine nucleotide metabolic process;GO:0009987//cellular process;GO:0006793//phosphorus metabolic process;GO:0006139//nucleobase-containing compound metabolic process;GO:0072521//purine-containing compound metabolic process;GO:0055086//nuc…
arahy.YMW3C5	Arahy.16	2134193	2136090	--	PREDICTED: late embryogenesis abundant protein D-34-like isoform X2 [Arachis ipaensis]	-	-	-	-	-	-	-
arahy.ZSCD81	Arahy.16	2088779	2091282	wdr4	PREDICTED: tRNA (guanine-N(7)-)-methyltransferase non-catalytic subunit wdr4 [Arachis ipaensis]	-	-	-	-	-	-	-
arahy.01BY0R	Arahy.18	4241091	4241828	FLA11	PREDICTED: fasciclin-like arabinogalactan protein 12 [Arachis ipaensis]	-	-	-	-	-	-	-
arahy.09M2FB	Arahy.18	4388182	4389678	RPL12C	PREDICTED: 60S ribosomal protein L12 [Arachis duranensis]	Genetic Information Processing	Translation	ko03010//Ribosome	K02870	-	-	-
arahy.0A1ABD	Arahy.18	117873277	117883963	NOL	PREDICTED: chlorophyll(ide) b reductase NOL, chloroplastic isoform X2 [Arachis ipaensis]	Metabolism	Metabolism of cofactors and vitamins;Global and overview maps	ko01100//Metabolic pathways;ko01110//Biosynthesis of secondary metabolites;ko00860//Porphyrin and chlorophyll metabolism	K13606	-	-	-
arahy.0NID34	Arahy.18	103607902	103608135	--	PREDICTED: agamous-like MADS-box protein AGL16 [Arachis ipaensis]	-	-	-	-	-	-	-
arahy.47SX7B	Arahy.18	4296574	4299221	--	PREDICTED: E3 ubiquitin-protein ligase MARCH7-like isoform X2 [Arachis ipaensis]	-	-	-	-	-	-	-
arahy.4D9FZH	Arahy.18	117757403	117785530	SBNO1	PREDICTED: protein strawberry notch [Arachis ipaensis]	-	-	-	-	-	-	-
arahy.4DTP6U	Arahy.18	4323204	4325398	--	PREDICTED: probable LRR receptor-like serine/threonine-protein kinase At3g47570 [Citrus sinensis]	-	-	-	-	-	-	-
arahy.4G1GU7	Arahy.18	103577951	103582448	--	-	-	-	-	-	-	-	-
arahy.5L1A31	Arahy.18	4374105	4374524	--	BnaA07g13880D [Brassica napus]	-	-	-	-	-	-	-
arahy.6C29FD	Arahy.18	4287116	4290352	--	-	-	-	-	-	-	-	-
arahy.70MDEI	Arahy.18	4309669	4310232	--	PREDICTED: classical arabinogalactan protein 10-like [Arachis ipaensis]	-	-	-	-	-	-	-
arahy.8F194T	Arahy.18	4258074	4268694	BGAL8	PREDICTED: beta-galactosidase 8-like [Arachis ipaensis]	-	-	-	-	-	GO:0003824//catalytic activity;GO:0016787//hydrolase activity;GO:0005488//binding;GO:0016798//hydrolase activity, acting on glycosyl bonds;GO:0015925//galactosidase activity;GO:0004553//hydrolase activity, hydrolyzing O-glycosyl compounds	GO:0008152//metabolic process;GO:0044238//primary metabolic process
arahy.AW1PKI	Arahy.18	4349517	4351850	--	PREDICTED: probable LRR receptor-like serine/threonine-protein kinase At3g47570 [Citrus sinensis]	-	-	-	-	-	-	-
arahy.BD1WMS	Arahy.18	4218069	4219487	FLA11	PREDICTED: fasciclin-like arabinogalactan protein 12 [Arachis ipaensis]	-	-	-	-	-	-	-
arahy.D2IUDG	Arahy.18	4221518	4222315	FLA11	PREDICTED: fasciclin-like arabinogalactan protein 11 [Arachis ipaensis]	-	-	-	-	-	-	-
arahy.DT15MC	Arahy.18	4311311	4315740	PDIL1-4	PREDICTED: protein disulfide isomerase-like 1-4 [Arachis ipaensis]	Genetic Information Processing	Folding, sorting and degradation	ko04141//Protein processing in endoplasmic reticulum	K09580	-	GO:0015036//disulfide oxidoreductase activity;GO:0016491//oxidoreductase activity;GO:0016667//oxidoreductase activity, acting on a sulfur group of donors;GO:0003824//catalytic activity	GO:0009987//cellular process;GO:0018904//ether metabolic process;GO:0065008//regulation of biological quality;GO:0044699//single-organism process;GO:0044281//small molecule metabolic process;GO:0044710//single-organism metabolic process;GO:0008152//metabolic process;GO:0042592//homeostatic process;GO:0019725//cellular homeostasis;GO:0044763//single-organism cellular process;GO:0065007//biological…
arahy.ETHX4E	Arahy.18	4301901	4307969	ISPG	PREDICTED: 4-hydroxy-3-methylbut-2-en-1-yl diphosphate synthase (ferredoxin), chloroplastic [Arachis ipaensis]	Metabolism	Metabolism of terpenoids and polyketides;Global and overview maps	ko01100//Metabolic pathways;ko01110//Biosynthesis of secondary metabolites;ko00900//Terpenoid backbone biosynthesis	K03526	-	-	-
arahy.G2DTYI	Arahy.18	4316039	4318233	--	PREDICTED: probable LRR receptor-like serine/threonine-protein kinase At3g47570 [Citrus sinensis]	-	-	-	-	-	-	-
arahy.H6IXD1	Arahy.18	4203680	4204006	At2g45070	PREDICTED: protein transport protein Sec61 subunit beta [Arachis duranensis]	Cellular Processes;Genetic Information Processing	Folding, sorting and degradation;Transport and catabolism	ko04141//Protein processing in endoplasmic reticulum;ko04145//Phagosome;ko03060//Protein export	K09481	-	-	-
arahy.PY1UCE	Arahy.18	4205013	4205648	SYP71	PREDICTED: syntaxin-71-like [Arachis duranensis]	-	-	-	-	-	-	-
arahy.QLA0RI	Arahy.18	4363897	4364084	AGL62	PREDICTED: agamous-like MADS-box protein AGL62 [Arachis ipaensis]	-	-	-	-	-	-	-
arahy.R2EV68	Arahy.18	103664296	103668248	ASPG1	PREDICTED: protein ASPARTIC PROTEASE IN GUARD CELL 1 [Arachis ipaensis]	-	-	-	-	-	-	-
arahy.S8XP71	Arahy.18	4337508	4339702	--	PREDICTED: probable LRR receptor-like serine/threonine-protein kinase At3g47570 [Citrus sinensis]	-	-	-	-	-	-	-
arahy.SBP7Y9	Arahy.18	4352735	4355394	ALE2	PREDICTED: serine/threonine-protein kinase CDL1-like [Arachis ipaensis]	-	-	-	-	-	-	-
arahy.TCTP66	Arahy.18	4207014	4208270	NAC025	PREDICTED: NAC domain-containing protein 92-like [Arachis ipaensis]	-	-	-	-	-	-	-
arahy.UA31PZ	Arahy.18	117730617	117733697	YLS3	PREDICTED: protein YLS3-like isoform X1 [Arachis duranensis]	-	-	-	-	-	-	-
arahy.W31NC6	Arahy.18	4380969	4383516	PIP2-7	PREDICTED: aquaporin PIP2-7 [Arachis ipaensis]	-	-	-	-	GO:0030054//cell junction;GO:0016020//membrane;GO:0044425//membrane part;GO:0031224//intrinsic component of membrane;GO:0005911//cell-cell junction	GO:0022857//transmembrane transporter activity;GO:0005215//transporter activity;GO:0005372//water transmembrane transporter activity;GO:0022891//substrate-specific transmembrane transporter activity;GO:0022892//substrate-specific transporter activity	GO:0051234//establishment of localization;GO:0006950//response to stress;GO:0042221//response to chemical;GO:0048589//developmental growth;GO:0001101//response to acid chemical;GO:0032502//developmental process;GO:0048588//developmental cell growth;GO:0042044//fluid transport;GO:0051179//localization;GO:0044765//single-organism transport;GO:0048468//cell development;GO:0030154//cell differentiati…
arahy.XB535B	Arahy.18	4194515	4199944	MLO6	MLO-like protein 6 [Cajanus cajan]	-	-	-	-	GO:0016020//membrane	-	GO:0050896//response to stimulus;GO:0006950//response to stress;GO:0006952//defense response;GO:0009607//response to biotic stimulus
arahy.Z7LUHE	Arahy.18	117739316	117742511	--	PREDICTED: uncharacterized protein LOC107611416 [Arachis ipaensis]	-	-	-	-	-	-	-
arahy.ZP601Q	Arahy.18	117844779	117857610	HUA1	PREDICTED: zinc finger CCCH domain-containing protein 37-like isoform X1 [Arachis duranensis]	-	-	-	-	-	-	-
arahy.093KP0	Arahy.19	56666385	56678210	ZDS	PREDICTED: LOW QUALITY PROTEIN: zeta-carotene desaturase, chloroplastic/chromoplastic [Arachis ipaensis]	Metabolism	Global and overview maps;Metabolism of terpenoids and polyketides	ko01100//Metabolic pathways;ko01110//Biosynthesis of secondary metabolites;ko00906//Carotenoid biosynthesis	K00514	-	GO:0016705//oxidoreductase activity, acting on paired donors, with incorporation or reduction of molecular oxygen;GO:0016491//oxidoreductase activity;GO:0003824//catalytic activity	GO:0044699//single-organism process;GO:0044249//cellular biosynthetic process;GO:0008152//metabolic process;GO:0016108//tetraterpenoid metabolic process;GO:0009987//cellular process;GO:0044237//cellular metabolic process;GO:0044711//single-organism biosynthetic process;GO:0006721//terpenoid metabolic process;GO:0044255//cellular lipid metabolic process;GO:1901576//organic substance biosynthetic p…
arahy.093LPU	Arahy.19	4771034	4784613	At3g21340	PREDICTED: receptor-like protein kinase At3g21340 [Arachis duranensis]	-	-	-	-	-	-	-
arahy.0J3LZT	Arahy.19	157218783	157220284	PSB27-2	PREDICTED: photosystem II D1 precursor processing protein PSB27-H2, chloroplastic [Arachis ipaensis]	-	-	-	-	-	-	-
arahy.0XH4EA	Arahy.19	4893526	4896891	RGA2	NB-ARC domain disease resistance protein [Medicago truncatula]	-	-	-	-	-	-	-
arahy.14LJH7	Arahy.19	155648066	155651881	At5g37990	PREDICTED: probable S-adenosylmethionine-dependent methyltransferase At5g37990, partial [Arachis duranensis]	-	-	-	-	-	-	-
arahy.16DI2Y	Arahy.19	157140852	157143857	--	PREDICTED: primary amine oxidase [Arachis duranensis]	Metabolism	Metabolism of other amino acids;Biosynthesis of other secondary metabolites;Amino acid metabolism;Global and overview maps	ko01100//Metabolic pathways;ko01110//Biosynthesis of secondary metabolites;ko00260//Glycine, serine and threonine metabolism;ko00350//Tyrosine metabolism;ko00410//beta-Alanine metabolism;ko00360//Phenylalanine metabolism;ko00950//Isoquinoline alkaloid biosynthesis;ko00960//Tropane, piperidine and pyridine alkaloid biosynthesis	K00276	-	GO:0016638//oxidoreductase activity, acting on the CH-NH2 group of donors;GO:0004672//protein kinase activity;GO:0043167//ion binding;GO:1901363//heterocyclic compound binding;GO:0005488//binding;GO:0016301//kinase activity;GO:0001883//purine nucleoside binding;GO:0016773//phosphotransferase activity, alcohol group as acceptor;GO:0048037//cofactor binding;GO:0046914//transition metal ion binding;…	GO:1901564//organonitrogen compound metabolic process;GO:0044763//single-organism cellular process;GO:0044699//single-organism process;GO:0044237//cellular metabolic process;GO:0008037//cell recognition;GO:0071704//organic substance metabolic process;GO:0006807//nitrogen compound metabolic process;GO:0044260//cellular macromolecule metabolic process;GO:0043412//macromolecule modification;GO:00064…
arahy.1A3YDX	Arahy.19	64059749	64072651	PDS5A	PREDICTED: sister chromatid cohesion protein PDS5 homolog A [Arachis duranensis]	-	-	-	-	-	-	-
arahy.1MJ7K6	Arahy.19	157291059	157295481	At2g32040	PREDICTED: folate-biopterin transporter 1, chloroplastic [Arachis ipaensis]	-	-	-	-	-	-	-
arahy.1V58TW	Arahy.19	4831432	4834258	MIOX1	PREDICTED: inositol oxygenase 1-like [Arachis ipaensis]	Metabolism	Carbohydrate metabolism	ko00562//Inositol phosphate metabolism;ko00053//Ascorbate and aldarate metabolism	K00469	-	-	-
arahy.2FXK3X	Arahy.19	157199286	157206922	IDM1	PREDICTED: increased DNA methylation 1 [Cicer arietinum]	-	-	-	-	-	-	-
arahy.2G23RK	Arahy.19	4876503	4879821	IDH5	PREDICTED: isocitrate dehydrogenase [NAD] catalytic subunit 5, mitochondrial-like [Arachis duranensis]	Metabolism	Carbohydrate metabolism;Global and overview maps	ko01100//Metabolic pathways;ko01110//Biosynthesis of secondary metabolites;ko01200//Carbon metabolism;ko01230//Biosynthesis of amino acids;ko00020//Citrate cycle (TCA cycle);ko01210//2-Oxocarboxylic acid metabolism	K00030	GO:0044424//intracellular part;GO:0044464//cell part;GO:0043231//intracellular membrane-bounded organelle;GO:0043226//organelle;GO:0044444//cytoplasmic part;GO:0043227//membrane-bounded organelle;GO:0009536//plastid;GO:0005622//intracellular;GO:0005737//cytoplasm;GO:0005623//cell;GO:0043229//intracellular organelle	GO:0046872//metal ion binding;GO:0003824//catalytic activity;GO:0097367//carbohydrate derivative binding;GO:0046914//transition metal ion binding;GO:1901265//nucleoside phosphate binding;GO:0016616//oxidoreductase activity, acting on the CH-OH group of donors, NAD or NADP as acceptor;GO:0016614//oxidoreductase activity, acting on CH-OH group of donors;GO:0016491//oxidoreductase activity;GO:190136…	GO:0009987//cellular process;GO:0045333//cellular respiration;GO:0019752//carboxylic acid metabolic process;GO:0008152//metabolic process;GO:0006091//generation of precursor metabolites and energy;GO:0044281//small molecule metabolic process;GO:0044763//single-organism cellular process;GO:0009060//aerobic respiration;GO:0071704//organic substance metabolic process;GO:0044710//single-organism meta…
arahy.2WG6GK	Arahy.19	128249281	128249766	--	BnaA03g03890D [Brassica napus]	-	-	-	-	GO:0005623//cell;GO:0044424//intracellular part;GO:0043226//organelle;GO:0043229//intracellular organelle;GO:0043227//membrane-bounded organelle;GO:0043231//intracellular membrane-bounded organelle;GO:0005622//intracellular;GO:0044464//cell part	-	-
arahy.3H37GZ	Arahy.19	155634686	155637700	--	PREDICTED: fruit protein pKIWI502 [Arachis ipaensis]	-	-	-	-	-	-	-
arahy.3Q9CGL	Arahy.19	4934425	4938849	RGA2	NB-ARC domain disease resistance protein [Medicago truncatula]	-	-	-	-	-	-	-
arahy.47C7T5	Arahy.19	4925110	4926319	At4g22758	senescence-associated protein [Carica papaya]	-	-	-	-	-	-	-
arahy.49Z37F	Arahy.19	157317205	157318521	YLS3	PREDICTED: non-specific lipid transfer protein GPI-anchored 2-like isoform X2 [Arachis ipaensis]	-	-	-	-	-	-	-
arahy.64LT8R	Arahy.19	155708016	155708909	--	fasciclin-like arabinogalactan protein [Medicago truncatula]	-	-	-	-	-	-	-
arahy.6TFR0H	Arahy.19	157323839	157326471	--	Ara h I [Arachis hypogaea]	-	-	-	-	-	-	-
arahy.76MJ1K	Arahy.19	157134730	157138782	--	PREDICTED: primary amine oxidase-like [Arachis ipaensis]	Metabolism	Global and overview maps;Amino acid metabolism;Metabolism of other amino acids;Biosynthesis of other secondary metabolites	ko01100//Metabolic pathways;ko01110//Biosynthesis of secondary metabolites;ko00260//Glycine, serine and threonine metabolism;ko00350//Tyrosine metabolism;ko00410//beta-Alanine metabolism;ko00360//Phenylalanine metabolism;ko00950//Isoquinoline alkaloid biosynthesis;ko00960//Tropane, piperidine and pyridine alkaloid biosynthesis	K00276	-	GO:0005488//binding;GO:0016491//oxidoreductase activity;GO:0003824//catalytic activity	GO:0008152//metabolic process
arahy.7I9YB6	Arahy.19	4885331	4891975	IDH5	PREDICTED: isocitrate dehydrogenase [NAD] catalytic subunit 5, mitochondrial-like [Arachis duranensis]	Metabolism	Global and overview maps;Carbohydrate metabolism	ko01100//Metabolic pathways;ko01110//Biosynthesis of secondary metabolites;ko01200//Carbon metabolism;ko01230//Biosynthesis of amino acids;ko00020//Citrate cycle (TCA cycle);ko01210//2-Oxocarboxylic acid metabolism	K00030	GO:0005737//cytoplasm;GO:0009536//plastid;GO:0005623//cell;GO:0043231//intracellular membrane-bounded organelle;GO:0044424//intracellular part;GO:0043229//intracellular organelle;GO:0044444//cytoplasmic part;GO:0043227//membrane-bounded organelle;GO:0043226//organelle;GO:0044464//cell part;GO:0005622//intracellular	GO:1901265//nucleoside phosphate binding;GO:0097367//carbohydrate derivative binding;GO:0001882//nucleoside binding;GO:0032549//ribonucleoside binding;GO:1901363//heterocyclic compound binding;GO:0004448//isocitrate dehydrogenase activity;GO:0043167//ion binding;GO:0000166//nucleotide binding;GO:0003824//catalytic activity;GO:0001883//purine nucleoside binding;GO:0036094//small molecule binding;G…	GO:0045333//cellular respiration;GO:0015980//energy derivation by oxidation of organic compounds;GO:0044699//single-organism process;GO:0044281//small molecule metabolic process;GO:0072350//tricarboxylic acid metabolic process;GO:0006082//organic acid metabolic process;GO:0044710//single-organism metabolic process;GO:0055114//oxidation-reduction process;GO:0009060//aerobic respiration;GO:0019752/…
arahy.895USW	Arahy.19	4798097	4799445	At3g21340	PREDICTED: probable LRR receptor-like serine/threonine-protein kinase At1g05700 [Arachis ipaensis]	-	-	-	-	-	-	-
arahy.8QT4MK	Arahy.19	4941524	4943606	PCFS4	PREDICTED: polyadenylation and cleavage factor homolog 4-like [Arachis ipaensis]	Genetic Information Processing	Translation	ko03015//mRNA surveillance pathway	K14400	-	-	-
arahy.8X2RLQ	Arahy.19	157296506	157298687	--	protein MARD1-like [Cajanus cajan]	-	-	-	-	-	-	-
arahy.9HL91G	Arahy.19	157174630	157178936	WNK1	PREDICTED: probable serine/threonine-protein kinase WNK9 isoform X1 [Arachis ipaensis]	-	-	-	-	-	GO:1901363//heterocyclic compound binding;GO:0001882//nucleoside binding;GO:0097159//organic cyclic compound binding;GO:0001883//purine nucleoside binding;GO:0032549//ribonucleoside binding;GO:0016301//kinase activity;GO:0004672//protein kinase activity;GO:0003824//catalytic activity;GO:0032550//purine ribonucleoside binding;GO:0036094//small molecule binding;GO:0097367//carbohydrate derivative b…	GO:0008152//metabolic process;GO:0019538//protein metabolic process;GO:0009987//cellular process;GO:0044267//cellular protein metabolic process;GO:0071704//organic substance metabolic process;GO:0006464//cellular protein modification process;GO:0036211//protein modification process;GO:0006796//phosphate-containing compound metabolic process;GO:0044260//cellular macromolecule metabolic process;GO:…
arahy.A8ZC2Q	Arahy.19	128304023	128304544	--	PREDICTED: WAT1-related protein At5g07050-like [Arachis ipaensis]	-	-	-	-	-	-	-
arahy.B78934	Arahy.19	4866125	4871607	--	PREDICTED: uncharacterized mitochondrial protein AtMg00810-like [Arachis ipaensis]	-	-	-	-	-	-	-
arahy.BK36SG	Arahy.19	157320565	157322986	--	PREDICTED: vegetative cell wall protein gp1-like [Arachis ipaensis]	-	-	-	-	-	-	-
arahy.BMT3C6	Arahy.19	155637435	155639799	pKIWI502	PREDICTED: fruit protein pKIWI502 [Arachis ipaensis]	-	-	-	-	GO:0044444//cytoplasmic part;GO:0043226//organelle;GO:0044422//organelle part;GO:0005622//intracellular;GO:0043227//membrane-bounded organelle;GO:0009526//plastid envelope;GO:0031975//envelope;GO:0044464//cell part;GO:0005737//cytoplasm;GO:0009532//plastid stroma;GO:0044424//intracellular part;GO:0043229//intracellular organelle;GO:0044435//plastid part;GO:0044446//intracellular organelle part;GO…	GO:0003824//catalytic activity	GO:0044710//single-organism metabolic process;GO:0008152//metabolic process;GO:0044699//single-organism process
arahy.CALT29	Arahy.19	155621771	155625669	ATPB	PREDICTED: ATP synthase subunit beta, mitochondrial [Arachis duranensis]	Metabolism	Global and overview maps;Energy metabolism	ko01100//Metabolic pathways;ko00190//Oxidative phosphorylation	K02133	-	-	-
arahy.CG75M0	Arahy.19	157180607	157182998	PCMP-H41	PREDICTED: pentatricopeptide repeat-containing protein At2g22070 [Jatropha curcas]	-	-	-	-	-	-	-
arahy.DS7XTJ	Arahy.19	155687056	155688033	--	-	-	-	-	-	-	-	-
arahy.E5JI7C	Arahy.19	155708029	155709072	FLA21	fasciclin-like arabinogalactan protein [Medicago truncatula]	-	-	-	-	-	-	-
arahy.F0PHAM	Arahy.19	155663484	155667697	Ttc5	PREDICTED: tetratricopeptide repeat protein 5-like [Arachis ipaensis]	-	-	-	-	-	-	-
arahy.GC569L	Arahy.19	157169762	157170674	--	BnaA05g17230D [Brassica napus]	-	-	-	-	-	-	-
arahy.GYNY95	Arahy.19	155642841	155647712	alxA	PREDICTED: ALG-2 interacting protein X [Arachis duranensis]	Cellular Processes	Transport and catabolism	ko04144//Endocytosis	K12200	GO:0005911//cell-cell junction;GO:0030054//cell junction	-	-
arahy.H0RHH8	Arahy.19	4819978	4821316	--	calmodulin-binding heat-shock protein [Medicago truncatula]	-	-	-	-	-	-	-
arahy.HRB127	Arahy.19	64024764	64052252	PDS5A	PREDICTED: sister chromatid cohesion protein PDS5 homolog A, partial [Arachis ipaensis]	-	-	-	-	-	-	-
arahy.J6FGM3	Arahy.19	4881053	4882249	RGA2	CC-NBS-LRR disease resistance protein [Cicer arietinum]	-	-	-	-	-	-	-
arahy.JLXU2D	Arahy.19	157321612	157322681	PBD1	PREDICTED: proteasome subunit beta type-2-B-like [Arachis ipaensis]	Genetic Information Processing	Folding, sorting and degradation	ko03050//Proteasome	K02734	GO:0044424//intracellular part;GO:0043234//protein complex;GO:0005623//cell;GO:0005622//intracellular;GO:0032991//macromolecular complex;GO:0000502//proteasome complex;GO:0044464//cell part	GO:0016787//hydrolase activity;GO:0008233//peptidase activity;GO:0070011//peptidase activity, acting on L-amino acid peptides;GO:0004175//endopeptidase activity;GO:0003824//catalytic activity	GO:0019538//protein metabolic process;GO:0008152//metabolic process;GO:0071704//organic substance metabolic process;GO:0043170//macromolecule metabolic process;GO:0006508//proteolysis;GO:0044238//primary metabolic process
arahy.JV3LD5	Arahy.19	157125236	157130972	--	PREDICTED: primary amine oxidase-like [Arachis ipaensis]	Metabolism	Global and overview maps;Amino acid metabolism;Biosynthesis of other secondary metabolites;Metabolism of other amino acids	ko01100//Metabolic pathways;ko01110//Biosynthesis of secondary metabolites;ko00260//Glycine, serine and threonine metabolism;ko00350//Tyrosine metabolism;ko00410//beta-Alanine metabolism;ko00360//Phenylalanine metabolism;ko00950//Isoquinoline alkaloid biosynthesis;ko00960//Tropane, piperidine and pyridine alkaloid biosynthesis	K00276	-	GO:0003824//catalytic activity;GO:0005488//binding;GO:0016491//oxidoreductase activity	GO:0008152//metabolic process
arahy.K557X5	Arahy.19	155753511	155754759	--	mediator of RNA polymerase II transcription subunit [Arabidopsis thaliana]	-	-	-	-	-	-	-
arahy.K8SE68	Arahy.19	155616223	155620045	DTXL5	PREDICTED: protein DETOXIFICATION 16-like [Arachis ipaensis]	-	-	-	-	GO:0016020//membrane;GO:0044425//membrane part;GO:0031224//intrinsic component of membrane	GO:0022857//transmembrane transporter activity;GO:0005215//transporter activity;GO:0022804//active transmembrane transporter activity;GO:0015291//secondary active transmembrane transporter activity	GO:0044699//single-organism process;GO:0009987//cellular process;GO:0044763//single-organism cellular process
arahy.M13D0Y	Arahy.19	116215427	116222296	--	ATP synthase protein I, partial [Anthurium amnicola]	-	-	-	-	-	-	-
arahy.N1VM47	Arahy.19	128359078	128360102	--	-	-	-	-	-	-	-	-
arahy.N64Q2X	Arahy.19	155709407	155713311	--	transmembrane protein [Arabidopsis thaliana]	-	-	-	-	-	-	-
arahy.NE5PRN	Arahy.19	155678908	155680553	--	PREDICTED: uncharacterized protein LOC107617088 isoform X1 [Arachis ipaensis]	-	-	-	-	-	-	-
arahy.NIQ00C	Arahy.19	4830626	4831374	Os06g0561000	PREDICTED: inositol oxygenase 1-like [Arachis ipaensis]	Metabolism	Carbohydrate metabolism	ko00562//Inositol phosphate metabolism;ko00053//Ascorbate and aldarate metabolism	K00469	-	-	-
arahy.P5ABU7	Arahy.19	116214617	116215281	--	-	-	-	-	-	-	-	-
arahy.PUQJ4X	Arahy.19	157272187	157274220	--	ERG2 and Sigma1 receptor-like protein [Medicago truncatula]	-	-	-	-	-	-	-
arahy.Q8TT5G	Arahy.19	157220396	157227532	SGS3	PREDICTED: protein SUPPRESSOR OF GENE SILENCING 3 homolog, partial [Arachis duranensis]	-	-	-	-	-	-	-
arahy.QGG2CX	Arahy.19	155699303	155703076	2020-03-02	RING/FYVE/PHD zinc finger protein [Medicago truncatula]	-	-	-	-	-	GO:0046872//metal ion binding;GO:0043169//cation binding;GO:0043167//ion binding;GO:0005488//binding;GO:0046914//transition metal ion binding;GO:0003824//catalytic activity	-
arahy.R43A5K	Arahy.19	155769563	155778006	Gcnt1	PREDICTED: beta-glucuronosyltransferase GlcAT14A-like [Arachis ipaensis]	-	-	-	-	-	GO:0003824//catalytic activity;GO:0016740//transferase activity	-
arahy.RAR9LN	Arahy.19	4872068	4875636	--	PREDICTED: LOW QUALITY PROTEIN: glucose-6-phosphate 1-dehydrogenase, chloroplastic-like [Arachis ipaensis]	Metabolism	Carbohydrate metabolism;Global and overview maps;Metabolism of other amino acids	ko01100//Metabolic pathways;ko01110//Biosynthesis of secondary metabolites;ko01200//Carbon metabolism;ko00480//Glutathione metabolism;ko00030//Pentose phosphate pathway	K00036	-	-	-
arahy.RFB9V8	Arahy.19	4903558	4924054	--	NB-LRR type disease resistance protein [Medicago truncatula]	-	-	-	-	-	-	-
arahy.SV4Q3J	Arahy.19	157253394	157254255	--	PREDICTED: late embryogenesis abundant protein D-34-like [Arachis ipaensis]	-	-	-	-	-	-	-
arahy.SZ6Y7J	Arahy.19	4882285	4884732	RGA2	NB-ARC domain disease resistance protein [Medicago truncatula]	-	-	-	-	-	-	-
arahy.T9EQBK	Arahy.19	155780740	155786659	cwf19l2	PREDICTED: CWF19-like protein 2 homolog isoform X2 [Arachis duranensis]	-	-	-	-	-	-	-
arahy.TXGY4M	Arahy.19	4930733	4932716	rplR	PREDICTED: 50S ribosomal protein L18-like [Arachis duranensis]	Genetic Information Processing	Translation	ko03010//Ribosome	K02881	-	-	-
arahy.UF0TAZ	Arahy.19	128287967	128290629	BHLH104	PREDICTED: transcription factor bHLH104 [Arachis ipaensis]	-	-	-	-	-	-	-
arahy.V974XD	Arahy.19	4801346	4801783	--	PREDICTED: uncharacterized protein LOC107610503 [Arachis ipaensis]	-	-	-	-	-	-	-
arahy.V9FAYY	Arahy.19	155694491	155699233	QSOX1	PREDICTED: sulfhydryl oxidase 2 isoform X2 [Arachis ipaensis]	-	-	-	-	-	-	-
arahy.W1BQ6Z	Arahy.19	4792038	4797082	At5g59670	PREDICTED: probable LRR receptor-like serine/threonine-protein kinase At1g05700 [Arachis ipaensis]	-	-	-	-	-	-	-
arahy.W3JVU2	Arahy.19	4951366	4960917	TFCD	PREDICTED: tubulin-folding cofactor D-like [Arachis ipaensis]	-	-	-	-	-	-	-
arahy.X5EF0Z	Arahy.19	157151629	157155497	rsc5	PREDICTED: random slug protein 5-like [Populus euphratica]	-	-	-	-	-	-	-
arahy.X7UDDV	Arahy.19	155759126	155764600	ABCG7	PREDICTED: LOW QUALITY PROTEIN: ABC transporter G family member 7 [Arachis ipaensis]	-	-	-	-	-	GO:0016818//hydrolase activity, acting on acid anhydrides, in phosphorus-containing anhydrides;GO:0003824//catalytic activity;GO:0016462//pyrophosphatase activity;GO:0005488//binding;GO:0032549//ribonucleoside binding;GO:0097159//organic cyclic compound binding;GO:0001883//purine nucleoside binding;GO:0016787//hydrolase activity;GO:0036094//small molecule binding;GO:0097367//carbohydrate derivati…	GO:0006195//purine nucleotide catabolic process;GO:0006807//nitrogen compound metabolic process;GO:0006793//phosphorus metabolic process;GO:0044238//primary metabolic process;GO:1901564//organonitrogen compound metabolic process;GO:0008152//metabolic process;GO:0046434//organophosphate catabolic process;GO:0009056//catabolic process;GO:0044712//single-organism catabolic process;GO:0044281//small …
arahy.Y59G7X	Arahy.19	157229999	157233504	FRL4A	PREDICTED: FRIGIDA-like protein 4a [Arachis duranensis]	-	-	-	-	-	-	-
arahy.Y7X6HY	Arahy.19	157215703	157218763	HIS3	PREDICTED: imidazoleglycerol-phosphate dehydratase-like [Arachis ipaensis]	Metabolism	Global and overview maps;Amino acid metabolism	ko01100//Metabolic pathways;ko01110//Biosynthesis of secondary metabolites;ko01230//Biosynthesis of amino acids;ko00340//Histidine metabolism	K01693	-	-	-
arahy.YH23E2	Arahy.19	128282480	128286627	ETFB	PREDICTED: electron transfer flavoprotein subunit beta, mitochondrial [Arachis ipaensis]	-	-	-	-	-	-	-
arahy.YXZ2NC	Arahy.19	157237657	157239515	CYP76B6	PREDICTED: geraniol 8-hydroxylase-like [Arachis ipaensis]	-	-	-	-	-	GO:0005488//binding;GO:0016491//oxidoreductase activity;GO:0046872//metal ion binding;GO:1901363//heterocyclic compound binding;GO:0046914//transition metal ion binding;GO:0046906//tetrapyrrole binding;GO:0097159//organic cyclic compound binding;GO:0003824//catalytic activity;GO:0043169//cation binding;GO:0043167//ion binding	GO:0008152//metabolic process;GO:0044710//single-organism metabolic process;GO:0044699//single-organism process
arahy.ZGW6CE	Arahy.19	128310614	128316290	At5g07050	PREDICTED: WAT1-related protein At5g07050-like [Arachis ipaensis]	-	-	-	-	-	-	-
arahy.35ELPU	Arahy.20	136812017	136812856	QRT3	PREDICTED: polygalacturonase QRT3-like [Arachis ipaensis]	-	-	-	-	-	-	-
arahy.AAD92C	Arahy.20	50951468	50952972	--	PREDICTED: L10-interacting MYB domain-containing protein-like [Arachis duranensis]	-	-	-	-	-	-	-
arahy.CA5Y57	Arahy.20	136939098	136940945	OsI_14861	PREDICTED: ervatamin-B-like [Arachis duranensis]	-	-	-	-	-	-	-
arahy.HV2WN6	Arahy.20	51048711	51049702	GSH1	PREDICTED: glutamate--cysteine ligase, chloroplastic-like [Arachis ipaensis]	Metabolism	Amino acid metabolism;Global and overview maps;Metabolism of other amino acids	ko01100//Metabolic pathways;ko00480//Glutathione metabolism;ko00270//Cysteine and methionine metabolism	K01919	-	-	-
arahy.I8PDZB	Arahy.20	136929639	136934709	At1g72960	PREDICTED: methylesterase 17-like isoform X1 [Gossypium arboreum]	-	-	-	-	-	-	-
arahy.JMC3HZ	Arahy.20	136813975	136815087	QRT3	PREDICTED: polygalacturonase QRT3-like [Arachis ipaensis]	-	-	-	-	-	-	-
arahy.L8Q3U6	Arahy.20	136832539	136834274	Os01g0103600	PREDICTED: probable 3-beta-hydroxysteroid-Delta(8),Delta(7)-isomerase [Arachis duranensis]	Metabolism	Global and overview maps;Lipid metabolism	ko01100//Metabolic pathways;ko01110//Biosynthesis of secondary metabolites;ko00100//Steroid biosynthesis	K01824	-	-	-
arahy.L8SLK4	Arahy.20	136888946	136892219	Slc25a44	PREDICTED: solute carrier family 25 member 44-like [Arachis ipaensis]	-	-	-	-	-	-	-
arahy.L9JGKA	Arahy.20	51050624	51051508	SBP	PREDICTED: sucrose-binding protein-like [Arachis ipaensis]	-	-	-	-	-	-	-
arahy.QPVZ86	Arahy.20	136825916	136831808	At5g67130	PREDICTED: PI-PLC X domain-containing protein At5g67130-like isoform X1 [Arachis duranensis]	-	-	-	-	-	-	-
arahy.RNN6ZE	Arahy.20	136966834	136969277	FER	PREDICTED: receptor-like protein kinase FERONIA [Arachis duranensis]	-	-	-	-	-	-	-
arahy.RU9D2T	Arahy.20	50953073	50957796	--	Transcription factor bHLH48 [Cajanus cajan]	-	-	-	-	-	-	-
arahy.TJ02B2	Arahy.20	136883945	136887178	--	DUF2039 family protein [Medicago truncatula]	-	-	-	-	-	-	-
arahy.UUNZ1L	Arahy.20	136843741	136853141	3AT1	PREDICTED: coumaroyl-CoA:anthocyanidin 3-O-glucoside-6''-O-coumaroyltransferase 1-like [Arachis ipaensis]	-	-	-	-	-	-	-

## Sheet: Fbl
GeneID	Chr	start	end	Symbol	Description	KEGG_A_class	KEGG_B_class	Pathway	K_ID	GO Component	GO Function	GO Process
arahy.2RD29A	Arahy.04	3673999	3675069	GATL4	PREDICTED: probable galacturonosyltransferase-like 4 [Arachis duranensis]	-	-	-	-	-	-	-
arahy.5E0T47	Arahy.04	3805187	3808185	At3g23880	PREDICTED: F-box/kelch-repeat protein At3g23880-like [Arachis ipaensis]	-	-	-	-	-	-	-
arahy.6S26PP	Arahy.04	3675340	3679640	FBL4	PREDICTED: F-box/LRR-repeat protein 4 [Arachis ipaensis]	-	-	-	-	-	-	-
arahy.75IU33	Arahy.04	3759432	3760814	At4g15470	PREDICTED: BI1-like protein [Arachis duranensis]	-	-	-	-	GO:0031224//intrinsic component of membrane;GO:0016020//membrane;GO:0044425//membrane part	-	-
arahy.8SD06N	Arahy.04	3755255	3755587	At1g07170	BnaC04g40780D [Brassica napus]	Genetic Information Processing	Transcription	ko03040//Spliceosome	K12834	GO:0044424//intracellular part;GO:0005634//nucleus;GO:0044422//organelle part;GO:0043229//intracellular organelle;GO:0005623//cell;GO:0005622//intracellular;GO:0044446//intracellular organelle part;GO:0043231//intracellular membrane-bounded organelle;GO:1990904//ribonucleoprotein complex;GO:0043226//organelle;GO:0044428//nuclear part;GO:0043227//membrane-bounded organelle;GO:0044464//cell part;GO…	-	GO:0044237//cellular metabolic process;GO:0046483//heterocycle metabolic process;GO:0006807//nitrogen compound metabolic process;GO:0071704//organic substance metabolic process;GO:0006139//nucleobase-containing compound metabolic process;GO:0044260//cellular macromolecule metabolic process;GO:0044238//primary metabolic process;GO:0008152//metabolic process;GO:0009987//cellular process;GO:0006396/…
arahy.9P1DNG	Arahy.04	3645101	3646135	SAMDC4	PREDICTED: S-adenosylmethionine decarboxylase proenzyme 4 [Arachis duranensis]	Metabolism	Global and overview maps;Amino acid metabolism	ko01100//Metabolic pathways;ko00270//Cysteine and methionine metabolism;ko00330//Arginine and proline metabolism	K01611	-	GO:0003824//catalytic activity;GO:0016830//carbon-carbon lyase activity;GO:0016829//lyase activity	GO:0044249//cellular biosynthetic process;GO:0006595//polyamine metabolic process;GO:1901564//organonitrogen compound metabolic process;GO:0009987//cellular process;GO:0071704//organic substance metabolic process;GO:0006576//cellular biogenic amine metabolic process;GO:0044237//cellular metabolic process;GO:0006790//sulfur compound metabolic process;GO:1901566//organonitrogen compound biosyntheti…
arahy.AC2G74	Arahy.04	3790506	3791726	At3g23880	PREDICTED: F-box/kelch-repeat protein At3g23880-like [Arachis ipaensis]	-	-	-	-	-	-	-
arahy.I5K3IU	Arahy.04	3631632	3635906	At3g06270	PREDICTED: probable protein phosphatase 2C 35 isoform X1 [Arachis duranensis]	-	-	-	-	-	-	-
arahy.I64MY8	Arahy.04	3621693	3631430	Mcm3ap	PREDICTED: SAC3 family protein B isoform X1 [Arachis duranensis]	-	-	-	-	-	-	-
arahy.S3WFR9	Arahy.04	3696934	3701727	CAB39	PREDICTED: calcium-binding protein 39 [Arachis duranensis]	-	-	-	-	-	-	-
arahy.SE5UPX	Arahy.04	3768465	3769622	At3g23880	PREDICTED: F-box/kelch-repeat protein At3g23880-like [Arachis duranensis]	-	-	-	-	-	-	-
arahy.SH255N	Arahy.04	3612796	3614988	--	PREDICTED: cytochrome c oxidase assembly factor 4 homolog, mitochondrial [Arachis ipaensis]	-	-	-	-	-	-	-
arahy.SWT1V1	Arahy.04	3607513	3611452	MIP1	zf-C3HC4_3 domain-containing protein [Cephalotus follicularis]	-	-	-	-	-	-	-
arahy.VR90R2	Arahy.04	3705341	3711332	GA2OX8	PREDICTED: gibberellin 2-beta-dioxygenase 8-like [Arachis duranensis]	-	-	-	-	-	-	-
arahy.W004XG	Arahy.04	3780275	3780980	At4g27270	PREDICTED: NAD(P)H dehydrogenase (quinone) FQR1-like [Arachis ipaensis]	Metabolism	Global and overview maps;Metabolism of cofactors and vitamins	ko01110//Biosynthesis of secondary metabolites;ko00130//Ubiquinone and other terpenoid-quinone biosynthesis	K03809	-	-	-
arahy.X31DKD	Arahy.04	3762477	3765521	FRS7	PREDICTED: protein FAR1-RELATED SEQUENCE 7 [Arachis duranensis]	-	-	-	-	-	-	-
arahy.XYIH8A	Arahy.04	3774477	3775349	ZMYM1	PREDICTED: zinc finger MYM-type protein 1-like [Arachis duranensis]	-	-	-	-	-	-	-
arahy.Y5A610	Arahy.04	3614212	3614937	MSRB5	PREDICTED: peptide methionine sulfoxide reductase B5-like [Arachis duranensis]	-	-	-	-	-	GO:0016671//oxidoreductase activity, acting on a sulfur group of donors, disulfide as acceptor;GO:0003824//catalytic activity;GO:0016491//oxidoreductase activity;GO:0016667//oxidoreductase activity, acting on a sulfur group of donors	GO:0044237//cellular metabolic process;GO:0044710//single-organism metabolic process;GO:0044260//cellular macromolecule metabolic process;GO:0044238//primary metabolic process;GO:0044267//cellular protein metabolic process;GO:0008152//metabolic process;GO:0019538//protein metabolic process;GO:0071704//organic substance metabolic process;GO:0043170//macromolecule metabolic process;GO:0009987//cell…
arahy.YGA72Z	Arahy.04	3702232	3703650	bsdc1	PREDICTED: BSD domain-containing protein 1-like [Arachis duranensis]	-	-	-	-	-	-	-
arahy.01LY89	Arahy.06	16555066	16561427	MORF1	PREDICTED: multiple organellar RNA editing factor 1, mitochondrial [Arachis ipaensis]	-	-	-	-	-	-	-
arahy.1EWU2Y	Arahy.06	16552694	16553502	--	PREDICTED: annexin A7-like [Arachis duranensis]	-	-	-	-	-	-	-
arahy.2393XD	Arahy.06	16377095	16378590	--	-	-	-	-	-	-	-	-
arahy.2R3PSJ	Arahy.06	113123887	113127450	WRKY7	PREDICTED: probable WRKY transcription factor 7 [Arachis ipaensis]	-	-	-	-	-	-	-
arahy.2T5YK4	Arahy.06	113049174	113052876	DCL	PREDICTED: protein DCL, chloroplastic-like [Arachis ipaensis]	-	-	-	-	-	-	-
arahy.369VWG	Arahy.06	112988041	112990588	At3g16150	PREDICTED: probable isoaspartyl peptidase/L-asparaginase 2 [Arachis duranensis]	-	-	-	-	-	GO:0003824//catalytic activity	-
arahy.3N2IHS	Arahy.06	16373214	16374439	--	LOW QUALITY PROTEIN: DUF659 domain-containing protein/Dimer_Tnp_hAT domain-containing protein, partial [Cephalotus follicularis]	-	-	-	-	-	-	-
arahy.7FJE7K	Arahy.06	16498148	16500751	At2g13820	PREDICTED: non-specific lipid-transfer protein-like protein At2g13820 [Arachis duranensis]	-	-	-	-	-	-	-
arahy.909U31	Arahy.06	16460271	16463343	--	PREDICTED: protein MARD1-like isoform X1 [Lupinus angustifolius]	-	-	-	-	-	-	-
arahy.9AQU5H	Arahy.06	113060101	113066900	PAXBP1	PREDICTED: PAX3- and PAX7-binding protein 1 [Arachis ipaensis]	-	-	-	-	-	-	GO:1901576//organic substance biosynthetic process;GO:0046483//heterocycle metabolic process;GO:0006725//cellular aromatic compound metabolic process;GO:0006807//nitrogen compound metabolic process;GO:0009059//macromolecule biosynthetic process;GO:0016070//RNA metabolic process;GO:0006351//transcription, DNA-templated;GO:0044237//cellular metabolic process;GO:0071704//organic substance metabolic …
arahy.BMAR8E	Arahy.06	16484639	16485229	--	-	-	-	-	-	-	-	-
arahy.DB762C	Arahy.06	113107665	113112565	Yrdc	PREDICTED: yrdC domain-containing protein, mitochondrial-like isoform X2 [Arachis ipaensis]	-	-	-	-	-	-	-
arahy.EJB0XI	Arahy.06	16416553	16430913	IDM1	E3 ubiquitin-protein ligase TRIM33 [Cajanus cajan]	-	-	-	-	-	-	-
arahy.ER2CNQ	Arahy.06	113085604	113090567	RD21A	PREDICTED: low-temperature-induced cysteine proteinase-like [Arachis ipaensis]	-	-	-	-	GO:0044424//intracellular part;GO:0043231//intracellular membrane-bounded organelle;GO:0005622//intracellular;GO:0043229//intracellular organelle;GO:0030054//cell junction;GO:0005737//cytoplasm;GO:0005576//extracellular region;GO:0044464//cell part;GO:0043227//membrane-bounded organelle;GO:0044444//cytoplasmic part;GO:0009536//plastid;GO:0005911//cell-cell junction;GO:0043226//organelle;GO:000562…	GO:0003824//catalytic activity;GO:0008233//peptidase activity;GO:0016787//hydrolase activity;GO:0070011//peptidase activity, acting on L-amino acid peptides	GO:0051707//response to other organism;GO:0006950//response to stress;GO:0050896//response to stimulus;GO:0009605//response to external stimulus;GO:0009620//response to fungus;GO:0009628//response to abiotic stimulus;GO:0051704//multi-organism process;GO:0009607//response to biotic stimulus;GO:0043207//response to external biotic stimulus;GO:0006970//response to osmotic stress
arahy.GF44T2	Arahy.06	16455259	16458702	--	-	-	-	-	-	-	-	-
arahy.HM2HLZ	Arahy.06	16478221	16480733	wdr4	PREDICTED: tRNA (guanine-N(7)-)-methyltransferase non-catalytic subunit wdr4 [Arachis duranensis]	-	-	-	-	-	-	-
arahy.IT2E5A	Arahy.06	113074693	113078466	BHLH155	PREDICTED: integrator complex subunit 5-like protein [Arachis duranensis]	-	-	-	-	-	-	-
arahy.KJNT9S	Arahy.06	113022687	113025373	CYCD3-1	PREDICTED: cyclin-D3-1-like [Arachis ipaensis]	Environmental Information Processing	Signal transduction	ko04075//Plant hormone signal transduction	K14505	-	-	GO:0050896//response to stimulus;GO:0042221//response to chemical;GO:0010033//response to organic substance
arahy.L2A829	Arahy.06	112953445	112954840	TYW1	PREDICTED: S-adenosyl-L-methionine-dependent tRNA 4-demethylwyosine synthase-like [Arachis ipaensis]	-	-	-	-	-	-	-
arahy.LY00QK	Arahy.06	16441515	16443063	--	PREDICTED: late embryogenesis abundant protein D-34-like [Arachis duranensis]	-	-	-	-	-	-	-
arahy.PFTP2A	Arahy.06	16372027	16372745	--	DUF659 domain-containing protein [Cephalotus follicularis]	-	-	-	-	-	-	-
arahy.QHI3M9	Arahy.06	112954946	112955371	--	PREDICTED: uncharacterized protein LOC107495698 [Arachis duranensis]	-	-	-	-	-	-	-
arahy.QLM8IR	Arahy.06	16507734	16512307	IP5P7	PREDICTED: type IV inositol polyphosphate 5-phosphatase 7 [Arachis duranensis]	-	-	-	-	-	GO:0016788//hydrolase activity, acting on ester bonds;GO:0042578//phosphoric ester hydrolase activity;GO:0052743//inositol tetrakisphosphate phosphatase activity;GO:0052745//inositol phosphate phosphatase activity;GO:0003824//catalytic activity;GO:0046030//inositol trisphosphate phosphatase activity;GO:0016787//hydrolase activity;GO:0016791//phosphatase activity	GO:0044699//single-organism process;GO:0046488//phosphatidylinositol metabolic process;GO:0019637//organophosphate metabolic process;GO:0006644//phospholipid metabolic process;GO:0008152//metabolic process;GO:0009987//cellular process;GO:0046486//glycerolipid metabolic process;GO:0044238//primary metabolic process;GO:0044237//cellular metabolic process;GO:0006796//phosphate-containing compound me…
arahy.R2A6R9	Arahy.06	112969663	112970682	UBL5	PREDICTED: ubiquitin-like protein 5 [Vitis vinifera]	-	-	-	-	-	-	-
arahy.RG91LC	Arahy.06	113067420	113071418	At4g07390	PREDICTED: mannose-P-dolichol utilization defect 1 protein homolog 2 [Arachis duranensis]	-	-	-	-	-	-	-
arahy.UUTQ0L	Arahy.06	112965896	112969330	At4g34215	PREDICTED: probable carbohydrate esterase At4g34215 [Arachis duranensis]	-	-	-	-	-	-	-
arahy.WD5WT3	Arahy.06	16504630	16507260	SBP	PREDICTED: sucrose-binding protein-like [Arachis duranensis]	-	-	-	-	-	-	-
arahy.107ZNT	Arahy.07	44825327	44830969	AMPD	PREDICTED: ribosomal RNA large subunit methyltransferase E isoform X1 [Arachis ipaensis]	-	-	-	-	-	-	-
arahy.FPL62J	Arahy.07	44769905	44770354	--	Feruloyl esterase A [Cajanus cajan]	-	-	-	-	-	-	-
arahy.PKTL6M	Arahy.07	44842292	44846290	ASPG1	PREDICTED: protein ASPARTIC PROTEASE IN GUARD CELL 1 [Arachis duranensis]	-	-	-	-	-	-	-
arahy.5L02ZS	Arahy.08	28585944	28588491	PIP2-7	PREDICTED: aquaporin PIP2-7 [Arachis duranensis]	-	-	-	-	GO:0031224//intrinsic component of membrane;GO:0005911//cell-cell junction;GO:0016020//membrane;GO:0044425//membrane part;GO:0030054//cell junction	GO:0005372//water transmembrane transporter activity;GO:0022891//substrate-specific transmembrane transporter activity;GO:0005215//transporter activity;GO:0022892//substrate-specific transporter activity;GO:0022857//transmembrane transporter activity	GO:0040007//growth;GO:0009987//cellular process;GO:0006950//response to stress;GO:0001101//response to acid chemical;GO:0051179//localization;GO:0048588//developmental cell growth;GO:0044699//single-organism process;GO:1902578//single-organism localization;GO:0044767//single-organism developmental process;GO:0048468//cell development;GO:0051234//establishment of localization;GO:0044765//single-or…
arahy.72R8EF	Arahy.08	28480474	28481271	FLA11	PREDICTED: fasciclin-like arabinogalactan protein 11 [Arachis duranensis]	-	-	-	-	-	-	-
arahy.A4NC5F	Arahy.08	28478070	28479568	FLA11	PREDICTED: fasciclin-like arabinogalactan protein 12 [Arachis duranensis]	-	-	-	-	-	-	-
arahy.A9XXHW	Arahy.08	28446004	28449295	MLO6	MLO-like protein 6 [Cajanus cajan]	-	-	-	-	-	-	GO:0050896//response to stimulus
arahy.C3IVFD	Arahy.08	28592617	28593117	RPL12	PREDICTED: 60S ribosomal protein L12 [Arachis duranensis]	Genetic Information Processing	Translation	ko03010//Ribosome	K02870	-	-	-
arahy.H8QW84	Arahy.08	28546408	28549070	--	PREDICTED: suppressor protein SRP40-like isoform X2 [Arachis duranensis]	-	-	-	-	-	-	-
arahy.JUA047	Arahy.08	28456146	28457404	NAC025	PREDICTED: NAC domain-containing protein 92-like [Arachis duranensis]	-	-	-	-	-	-	-
arahy.MV80KR	Arahy.08	28452471	28453106	SYP71	PREDICTED: syntaxin-71-like [Arachis duranensis]	-	-	-	-	-	-	-
arahy.MZYZ2B	Arahy.08	28566308	28569427	At5g01020	PREDICTED: serine/threonine-protein kinase CDL1-like [Arachis duranensis]	-	-	-	-	-	-	-
arahy.P4NYDW	Arahy.08	28559573	28560136	--	PREDICTED: early nodulin-20-like [Arachis duranensis]	-	-	-	-	-	-	-
arahy.P5QAAZ	Arahy.08	28451119	28451445	At2g45070	PREDICTED: protein transport protein Sec61 subunit beta [Arachis duranensis]	Cellular Processes;Genetic Information Processing	Transport and catabolism;Folding, sorting and degradation	ko04141//Protein processing in endoplasmic reticulum;ko04145//Phagosome;ko03060//Protein export	K09481	-	-	-
arahy.Q5069N	Arahy.08	28591174	28591539	--	hypothetical protein TSUD_109050 [Trifolium subterraneum]	-	-	-	-	-	-	-
arahy.RTB9TW	Arahy.08	28621069	28626517	MON1A	PREDICTED: protein SAND [Arachis duranensis]	-	-	-	-	-	-	-
arahy.UPNB5D	Arahy.08	28561189	28565763	PDIL1-4	PREDICTED: protein disulfide isomerase-like 1-4 [Arachis duranensis]	Genetic Information Processing	Folding, sorting and degradation	ko04141//Protein processing in endoplasmic reticulum	K09580	GO:0044424//intracellular part;GO:0043226//organelle;GO:0043231//intracellular membrane-bounded organelle;GO:0043227//membrane-bounded organelle;GO:0044464//cell part;GO:0043229//intracellular organelle;GO:0005623//cell;GO:0005622//intracellular	GO:0016491//oxidoreductase activity;GO:0016740//transferase activity;GO:0015036//disulfide oxidoreductase activity;GO:0016667//oxidoreductase activity, acting on a sulfur group of donors;GO:0003824//catalytic activity	GO:0018904//ether metabolic process;GO:0065007//biological regulation;GO:0044710//single-organism metabolic process;GO:0009987//cellular process;GO:0019725//cellular homeostasis;GO:0044763//single-organism cellular process;GO:0042592//homeostatic process;GO:0044281//small molecule metabolic process;GO:0008152//metabolic process;GO:0044699//single-organism process;GO:0071704//organic substance met…
arahy.VBZF8N	Arahy.08	28551873	28557896	ISPG	PREDICTED: 4-hydroxy-3-methylbut-2-en-1-yl diphosphate synthase (ferredoxin), chloroplastic [Arachis duranensis]	Metabolism	Metabolism of terpenoids and polyketides;Global and overview maps	ko01100//Metabolic pathways;ko01110//Biosynthesis of secondary metabolites;ko00900//Terpenoid backbone biosynthesis	K03526	-	-	-
arahy.XF5F1Y	Arahy.08	28629687	28634526	DRB2	PREDICTED: double-stranded RNA-binding protein 2-like [Arachis ipaensis]	-	-	-	-	-	-	GO:1902679//negative regulation of RNA biosynthetic process;GO:0032269//negative regulation of cellular protein metabolic process;GO:0019219//regulation of nucleobase-containing compound metabolic process;GO:0051171//regulation of nitrogen compound metabolic process;GO:0006342//chromatin silencing;GO:0051172//negative regulation of nitrogen compound metabolic process;GO:0035194//posttranscription…
arahy.XY3DS6	Arahy.08	28505237	28516028	BGAL8	PREDICTED: beta-galactosidase 8-like [Arachis duranensis]	-	-	-	-	-	GO:0003824//catalytic activity;GO:0016798//hydrolase activity, acting on glycosyl bonds;GO:0015925//galactosidase activity;GO:0004553//hydrolase activity, hydrolyzing O-glycosyl compounds;GO:0005488//binding;GO:0016787//hydrolase activity	GO:0008152//metabolic process;GO:0044238//primary metabolic process
arahy.1KZ6XA	Arahy.09	112607941	112611764	--	transmembrane protein [Arabidopsis thaliana]	-	-	-	-	-	-	-
arahy.1L9YJM	Arahy.09	110646524	110647302	PBD1	PREDICTED: proteasome subunit beta type-2-B-like [Arachis duranensis]	Genetic Information Processing	Folding, sorting and degradation	ko03050//Proteasome	K02734	GO:0005622//intracellular;GO:0032991//macromolecular complex;GO:0005623//cell;GO:0000502//proteasome complex;GO:0043234//protein complex;GO:0044424//intracellular part;GO:0044464//cell part	GO:0070011//peptidase activity, acting on L-amino acid peptides;GO:0004175//endopeptidase activity;GO:0016787//hydrolase activity;GO:0008233//peptidase activity;GO:0003824//catalytic activity	GO:0008152//metabolic process;GO:0019538//protein metabolic process;GO:0006508//proteolysis;GO:0044238//primary metabolic process;GO:0043170//macromolecule metabolic process;GO:0071704//organic substance metabolic process
arahy.2B1HMX	Arahy.09	110650314	110651741	LTPG2	PREDICTED: non-specific lipid-transfer protein-like protein At2g13820 isoform X1 [Arachis duranensis]	-	-	-	-	-	-	-
arahy.372XW6	Arahy.09	110639745	110640134	--	hypothetical protein ARAX_ADH035P21-017 [Arachis duranensis]	-	-	-	-	-	-	-
arahy.4UH4YI	Arahy.09	112689098	112690545	--	PREDICTED: uncharacterized protein LOC107467286 [Arachis duranensis]	-	-	-	-	-	-	-
arahy.5P4QKH	Arahy.09	110744660	110751890	SGS3	PREDICTED: protein SUPPRESSOR OF GENE SILENCING 3 homolog, partial [Arachis duranensis]	-	-	-	-	-	-	-
arahy.6AQ98N	Arahy.09	105708068	105715221	--	Cyclin-dependent kinase 2-interacting protein, partial [Anthurium amnicola]	-	-	-	-	-	-	-
arahy.7RJ7GD	Arahy.09	112540056	112545718	cwf19l2	PREDICTED: CWF19-like protein 2 isoform X1 [Arachis duranensis]	-	-	-	-	-	-	-
arahy.98SW16	Arahy.09	110730513	110732171	CYP76B6	PREDICTED: geraniol 8-hydroxylase-like [Arachis duranensis]	-	-	-	-	-	GO:0046914//transition metal ion binding;GO:0043167//ion binding;GO:0043169//cation binding;GO:0097159//organic cyclic compound binding;GO:0003824//catalytic activity;GO:0016491//oxidoreductase activity;GO:0046906//tetrapyrrole binding;GO:1901363//heterocyclic compound binding;GO:0005488//binding;GO:0046872//metal ion binding	GO:0044699//single-organism process;GO:0044710//single-organism metabolic process;GO:0008152//metabolic process
arahy.A3GNNU	Arahy.09	105663277	105667724	MDH1	PREDICTED: malate dehydrogenase [NADP], chloroplastic [Arachis duranensis]	Metabolism	Global and overview maps;Carbohydrate metabolism;Energy metabolism	ko01100//Metabolic pathways;ko01200//Carbon metabolism;ko00620//Pyruvate metabolism;ko00710//Carbon fixation in photosynthetic organisms	K00051	-	GO:0003824//catalytic activity;GO:0016614//oxidoreductase activity, acting on CH-OH group of donors;GO:0016615//malate dehydrogenase activity;GO:0016491//oxidoreductase activity	GO:0043436//oxoacid metabolic process;GO:0044710//single-organism metabolic process;GO:0044699//single-organism process;GO:0008152//metabolic process;GO:0019752//carboxylic acid metabolic process;GO:0044281//small molecule metabolic process;GO:0044763//single-organism cellular process;GO:0006082//organic acid metabolic process;GO:0043648//dicarboxylic acid metabolic process;GO:0071704//organic su…
arahy.A3J7SX	Arahy.09	105602763	105608776	--	NAC domain-containing protein 78 [Glycine soja]	-	-	-	-	-	-	-
arahy.CDL1CX	Arahy.09	112714762	112715365	--	PREDICTED: uncharacterized protein LOC107611096 [Arachis ipaensis]	-	-	-	-	-	-	-
arahy.DXKJ1C	Arahy.09	112618137	112621984	2020-03-02	RING/FYVE/PHD zinc finger protein [Medicago truncatula]	-	-	-	-	-	GO:0043167//ion binding;GO:0043169//cation binding;GO:0005488//binding;GO:0046872//metal ion binding;GO:0003824//catalytic activity;GO:0046914//transition metal ion binding	-
arahy.E5WGR0	Arahy.09	110641865	110643924	--	-	-	-	-	-	-	-	-
arahy.F2FLG1	Arahy.09	112629349	112632735	maf1	PREDICTED: repressor of RNA polymerase III transcription MAF1 homolog [Arachis duranensis]	-	-	-	-	-	-	-
arahy.F394NJ	Arahy.09	105736208	105741926	ACBP4	PREDICTED: acyl-CoA-binding domain-containing protein 4 [Arachis duranensis]	-	-	-	-	-	-	-
arahy.FCT4V3	Arahy.09	110669912	110673934	At2g32040	PREDICTED: folate-biopterin transporter 1, chloroplastic [Arachis ipaensis]	-	-	-	-	-	-	-
arahy.FE4WD3	Arahy.09	112562834	112565985	Xylt1	PREDICTED: beta-glucuronosyltransferase GlcAT14A-like [Arachis ipaensis]	-	-	-	-	-	GO:0003824//catalytic activity;GO:0016740//transferase activity;GO:0008194//UDP-glycosyltransferase activity;GO:0016757//transferase activity, transferring glycosyl groups	-
arahy.G688MB	Arahy.09	110800439	110802805	PCMP-H41	PREDICTED: pentatricopeptide repeat-containing protein At2g22070-like [Arachis duranensis]	-	-	-	-	-	-	-
arahy.I5363L	Arahy.09	110812163	110813195	--	BnaA05g17230D [Brassica napus]	-	-	-	-	-	-	-
arahy.I575JI	Arahy.09	110644783	110647020	--	conarachin, partial [Arachis hypogaea]	-	-	-	-	-	-	-
arahy.ILS8DP	Arahy.09	105641268	105644874	NAC078	PREDICTED: NAC domain-containing protein 78-like [Arachis duranensis]	-	-	-	-	-	-	-
arahy.IS5L46	Arahy.09	112557909	112561934	At1g14650	PREDICTED: probable splicing factor 3A subunit 1 [Arachis duranensis]	Genetic Information Processing	Transcription	ko03040//Spliceosome	K12825	-	-	GO:0043170//macromolecule metabolic process;GO:0008152//metabolic process;GO:0071704//organic substance metabolic process;GO:0010467//gene expression
arahy.J4G76H	Arahy.09	105734478	105734956	--	PREDICTED: pentatricopeptide repeat-containing protein At3g13880-like [Arachis ipaensis]	-	-	-	-	-	-	-
arahy.JR532J	Arahy.09	110734935	110738425	FRL4A	PREDICTED: FRIGIDA-like protein 4a [Arachis duranensis]	-	-	-	-	-	-	-
arahy.K10YKQ	Arahy.09	110826240	110829949	rsc5	PREDICTED: random slug protein 5-like [Arachis duranensis]	-	-	-	-	-	-	-
arahy.K3RR71	Arahy.09	112648872	112649950	--	PREDICTED: uncharacterized protein LOC107467286 [Arachis duranensis]	-	-	-	-	-	-	-
arahy.KKZ0LN	Arahy.09	110752002	110753546	PSB27-2	PREDICTED: photosystem II D1 precursor processing protein PSB27-H2, chloroplastic [Arachis duranensis]	-	-	-	-	-	-	-
arahy.LTSE8R	Arahy.09	105760247	105761653	At5g08350	PREDICTED: GEM-like protein 4 [Arachis duranensis]	-	-	-	-	-	-	-
arahy.MNH3JS	Arahy.09	105709806	105711928	4CLL5	PREDICTED: 4-coumarate--CoA ligase-like 5 [Arachis duranensis]	Metabolism	Lipid metabolism;Global and overview maps	ko01100//Metabolic pathways;ko01110//Biosynthesis of secondary metabolites;ko00592//alpha-Linolenic acid metabolism	K10526	-	-	-
arahy.NZR7KS	Arahy.09	112612186	112613229	FLA21	fasciclin-like arabinogalactan protein [Medicago truncatula]	-	-	-	-	-	-	-
arahy.P65711	Arahy.09	112708738	112714036	RPA1B	PREDICTED: replication protein A 70 kDa DNA-binding subunit E-like [Arachis duranensis]	Genetic Information Processing	Replication and repair	ko03420//Nucleotide excision repair;ko03030//DNA replication;ko03440//Homologous recombination;ko03430//Mismatch repair	K07466	-	-	-
arahy.P86RCB	Arahy.09	112622013	112626862	QSOX1	PREDICTED: sulfhydryl oxidase 2 isoform X2 [Arachis ipaensis]	-	-	-	-	-	-	-
arahy.PP7NHW	Arahy.09	110753615	110756750	HIS3	PREDICTED: imidazoleglycerol-phosphate dehydratase-like isoform X2 [Arachis duranensis]	Metabolism	Amino acid metabolism;Global and overview maps	ko01100//Metabolic pathways;ko01110//Biosynthesis of secondary metabolites;ko01230//Biosynthesis of amino acids;ko00340//Histidine metabolism	K01693	-	-	-
arahy.R5YE9W	Arahy.09	110686513	110690616	--	ERG2 and Sigma1 receptor-like protein [Medicago truncatula]	-	-	-	-	-	-	-
arahy.S2KCIC	Arahy.09	110710988	110711578	--	nodulin 22 [Phaseolus vulgaris]	-	-	-	-	-	-	-
arahy.TZ4ZVS	Arahy.09	110804537	110808839	WNK1	PREDICTED: probable serine/threonine-protein kinase WNK9 isoform X1 [Arachis duranensis]	-	-	-	-	-	GO:0005488//binding;GO:0036094//small molecule binding;GO:0032550//purine ribonucleoside binding;GO:0097367//carbohydrate derivative binding;GO:0016740//transferase activity;GO:0032549//ribonucleoside binding;GO:1901363//heterocyclic compound binding;GO:0097159//organic cyclic compound binding;GO:0016301//kinase activity;GO:0016772//transferase activity, transferring phosphorus-containing groups;…	GO:0044237//cellular metabolic process;GO:0009987//cellular process;GO:0043170//macromolecule metabolic process;GO:0043412//macromolecule modification;GO:0006464//cellular protein modification process;GO:0071704//organic substance metabolic process;GO:0044238//primary metabolic process;GO:0006793//phosphorus metabolic process;GO:0036211//protein modification process;GO:0008152//metabolic process;…
arahy.U12L5E	Arahy.09	110765746	110773398	IDM1	PREDICTED: increased DNA methylation 1 [Cicer arietinum]	-	-	-	-	-	-	-
arahy.WPZ9HM	Arahy.09	110666628	110669286	--	protein MARD1-like [Cajanus cajan]	-	-	-	-	-	-	-
arahy.WQF7L9	Arahy.09	110713671	110714532	--	PREDICTED: late embryogenesis abundant protein D-34-like [Arachis duranensis]	-	-	-	-	-	-	-
arahy.XA63TZ	Arahy.09	112572418	112579357	ABCG7	PREDICTED: LOW QUALITY PROTEIN: ABC transporter G family member 7 [Arachis ipaensis]	-	-	-	-	-	GO:0036094//small molecule binding;GO:0097367//carbohydrate derivative binding;GO:0016787//hydrolase activity;GO:1901363//heterocyclic compound binding;GO:0032550//purine ribonucleoside binding;GO:0016817//hydrolase activity, acting on acid anhydrides;GO:0032549//ribonucleoside binding;GO:0097159//organic cyclic compound binding;GO:0005488//binding;GO:0003824//catalytic activity;GO:0016462//pyrop…	GO:1901564//organonitrogen compound metabolic process;GO:0072523//purine-containing compound catabolic process;GO:0009056//catabolic process;GO:0044238//primary metabolic process;GO:1901136//carbohydrate derivative catabolic process;GO:0034641//cellular nitrogen compound metabolic process;GO:0071704//organic substance metabolic process;GO:0009117//nucleotide metabolic process;GO:0044270//cellular…
arahy.Y3J10V	Arahy.09	112516311	112519519	ATX1	PREDICTED: bromodomain and WD repeat-containing DDB_G0285837 [Arachis duranensis]	-	-	-	-	-	-	-
arahy.036Q5Z	Arahy.14	5089757	5092293	FRS7	PREDICTED: protein FAR1-RELATED SEQUENCE 7 [Arachis duranensis]	-	-	-	-	-	-	-
arahy.0S10WP	Arahy.14	89087992	89089313	--	PREDICTED: pre-rRNA-processing protein RIX1-like [Jatropha curcas]	-	-	-	-	-	-	-
arahy.2UVC2V	Arahy.14	4961424	4971194	Mcm3ap	PREDICTED: SAC3 family protein B isoform X1 [Arachis ipaensis]	-	-	-	-	-	-	-
arahy.3W6JXN	Arahy.14	89090035	89090829	ADNT1	PREDICTED: mitochondrial adenine nucleotide transporter ADNT1-like [Arachis duranensis]	-	-	-	-	-	-	-
arahy.4MVS4C	Arahy.14	5082846	5084261	At4g15470	PREDICTED: BI1-like protein isoform X1 [Arachis ipaensis]	-	-	-	-	GO:0044425//membrane part;GO:0031224//intrinsic component of membrane;GO:0016020//membrane	-	-
arahy.6TKK81	Arahy.14	89096566	89097252	ADNT1	PREDICTED: mitochondrial adenine nucleotide transporter ADNT1-like [Arachis duranensis]	-	-	-	-	-	-	-
arahy.7C2YYF	Arahy.14	5045849	5051388	CAB39	PREDICTED: calcium-binding protein 39 [Arachis duranensis]	-	-	-	-	-	-	-
arahy.985SC4	Arahy.14	5055110	5061222	GA2OX8	PREDICTED: gibberellin 2-beta-dioxygenase 8-like [Arachis duranensis]	-	-	-	-	-	-	-
arahy.AP71S7	Arahy.14	5095566	5096723	At3g23880	PREDICTED: F-box/kelch-repeat protein At3g23880-like [Arachis ipaensis]	-	-	-	-	-	-	-
arahy.AX440W	Arahy.14	4988883	4989920	SAMDC4	PREDICTED: S-adenosylmethionine decarboxylase proenzyme 4 [Arachis ipaensis]	Metabolism	Amino acid metabolism;Global and overview maps	ko01100//Metabolic pathways;ko00270//Cysteine and methionine metabolism;ko00330//Arginine and proline metabolism	K01611	-	-	GO:0034641//cellular nitrogen compound metabolic process;GO:0006596//polyamine biosynthetic process;GO:1901564//organonitrogen compound metabolic process;GO:0006595//polyamine metabolic process;GO:0071704//organic substance metabolic process;GO:0009308//amine metabolic process;GO:1901576//organic substance biosynthetic process;GO:0006807//nitrogen compound metabolic process;GO:0009987//cellular p…
arahy.CH6KF4	Arahy.14	4972597	4975610	At3g06270	PREDICTED: probable protein phosphatase 2C 35 isoform X1 [Arachis ipaensis]	-	-	-	-	-	-	-
arahy.EX6GR6	Arahy.14	4977740	4979347	DCP2	PREDICTED: mRNA-decapping enzyme subunit 2 isoform X1 [Arachis duranensis]	Genetic Information Processing	Folding, sorting and degradation	ko03018//RNA degradation	K12613	-	-	-
arahy.J7810K	Arahy.14	5146264	5147748	At3g23880	PREDICTED: F-box/kelch-repeat protein At3g23880-like [Arachis ipaensis]	-	-	-	-	-	-	-
arahy.MS3UCN	Arahy.14	5078537	5078869	At1g07170	BnaC04g40780D [Brassica napus]	Genetic Information Processing	Transcription	ko03040//Spliceosome	K12834	GO:1990904//ribonucleoprotein complex;GO:0044446//intracellular organelle part;GO:0044428//nuclear part;GO:0005623//cell;GO:0005681//spliceosomal complex;GO:0030529//intracellular ribonucleoprotein complex;GO:0005634//nucleus;GO:0043227//membrane-bounded organelle;GO:0044424//intracellular part;GO:0043229//intracellular organelle;GO:0005622//intracellular;GO:0043231//intracellular membrane-bounde…	-	GO:0016070//RNA metabolic process;GO:0044237//cellular metabolic process;GO:0071704//organic substance metabolic process;GO:0044260//cellular macromolecule metabolic process;GO:0000377//RNA splicing, via transesterification reactions with bulged adenosine as nucleophile;GO:1901360//organic cyclic compound metabolic process;GO:0034641//cellular nitrogen compound metabolic process;GO:0006139//nucle…
arahy.P4LFZJ	Arahy.14	5021135	5022205	GATL4	PREDICTED: probable galacturonosyltransferase-like 4 [Arachis ipaensis]	-	-	-	-	-	-	-
arahy.Q6K1JG	Arahy.14	5022470	5026768	FBL4	PREDICTED: F-box/LRR-repeat protein 4 [Arachis ipaensis]	-	-	-	-	-	-	-
arahy.RN7F5A	Arahy.14	5139080	5141600	--	LOW QUALITY PROTEIN: DDE_4 domain-containing protein [Cephalotus follicularis]	-	-	-	-	-	-	-
arahy.TH024D	Arahy.14	5120793	5122013	At3g23880	PREDICTED: F-box/kelch-repeat protein At3g23880-like [Arachis ipaensis]	-	-	-	-	-	-	-
arahy.U9U8JN	Arahy.14	5030961	5033188	--	LOW QUALITY PROTEIN: DUF659 domain-containing protein, partial [Cephalotus follicularis]	-	-	-	-	-	-	-
arahy.W5G0Q3	Arahy.14	89074492	89078516	At5g41760	PREDICTED: CMP-sialic acid transporter 1-like [Arachis ipaensis]	-	-	-	-	GO:0044425//membrane part;GO:0031224//intrinsic component of membrane;GO:0016020//membrane	GO:0015932//nucleobase-containing compound transmembrane transporter activity;GO:0051119//sugar transmembrane transporter activity;GO:0005215//transporter activity;GO:0022857//transmembrane transporter activity;GO:0015605//organophosphate ester transmembrane transporter activity;GO:0046943//carboxylic acid transmembrane transporter activity;GO:0015215//nucleotide transmembrane transporter activit…	GO:0015849//organic acid transport;GO:0015748//organophosphate ester transport;GO:0046942//carboxylic acid transport;GO:0006811//ion transport;GO:0044765//single-organism transport;GO:0015711//organic anion transport;GO:0006820//anion transport;GO:0071705//nitrogen compound transport;GO:0015931//nucleobase-containing compound transport;GO:1902578//single-organism localization;GO:0006862//nucleoti…
arahy.WS6KBW	Arahy.14	5051654	5053471	bsdc1	PREDICTED: BSD domain-containing protein 1-like [Arachis ipaensis]	-	-	-	-	-	-	-
arahy.ZVY5TW	Arahy.15	91296783	91300968	NUDT10	PREDICTED: acyl-coenzyme A thioesterase 8-like isoform X3 [Arachis ipaensis]	Metabolism	Global and overview maps;Lipid metabolism	ko01100//Metabolic pathways;ko01110//Biosynthesis of secondary metabolites;ko01040//Biosynthesis of unsaturated fatty acids;ko00062//Fatty acid elongation	K01068	-	GO:0047617//acyl-CoA hydrolase activity;GO:0003824//catalytic activity;GO:0016787//hydrolase activity;GO:0016788//hydrolase activity, acting on ester bonds;GO:0016289//CoA hydrolase activity;GO:0016790//thiolester hydrolase activity	-
arahy.08LKRL	Arahy.16	14740335	14742077	EXPA29	expansin-A1-like protein [Medicago truncatula]	-	-	-	-	GO:0044464//cell part;GO:0071944//cell periphery;GO:0030312//external encapsulating structure;GO:0005623//cell	-	GO:0071555//cell wall organization;GO:0009987//cellular process;GO:0071554//cell wall organization or biogenesis;GO:0016043//cellular component organization;GO:0045229//external encapsulating structure organization;GO:0071840//cellular component organization or biogenesis
arahy.0NU1GV	Arahy.16	2083905	2088097	SKIP30	PREDICTED: F-box/kelch-repeat protein SKIP30 [Arachis ipaensis]	-	-	-	-	-	-	-
arahy.1M8NR5	Arahy.16	2141085	2141768	OFP16	PREDICTED: transcription repressor OFP16-like [Arachis ipaensis]	-	-	-	-	-	-	-
arahy.256EAD	Arahy.16	2104492	2109082	--	PREDICTED: nascent polypeptide-associated complex subunit alpha, muscle-specific form [Malus domestica]	-	-	-	-	-	-	-
arahy.2H21PS	Arahy.16	2101120	2104031	--	PREDICTED: protein MARD1-like isoform X2 [Lupinus angustifolius]	-	-	-	-	-	-	-
arahy.2XQ2YI	Arahy.16	2014213	2018088	SMTA	PREDICTED: selenocysteine methyltransferase [Arachis ipaensis]	Metabolism	Amino acid metabolism;Global and overview maps	ko01100//Metabolic pathways;ko01110//Biosynthesis of secondary metabolites;ko00270//Cysteine and methionine metabolism	K00547	-	-	-
arahy.6480K7	Arahy.16	152389609	152394572	RD21A	PREDICTED: low-temperature-induced cysteine proteinase-like [Arachis ipaensis]	-	-	-	-	GO:0043229//intracellular organelle;GO:0030054//cell junction;GO:0044464//cell part;GO:0005911//cell-cell junction;GO:0043226//organelle;GO:0009536//plastid;GO:0005623//cell;GO:0043231//intracellular membrane-bounded organelle;GO:0043227//membrane-bounded organelle;GO:0044424//intracellular part;GO:0044444//cytoplasmic part;GO:0005737//cytoplasm;GO:0005622//intracellular;GO:0005576//extracellular…	GO:0016787//hydrolase activity;GO:0008233//peptidase activity;GO:0003824//catalytic activity;GO:0070011//peptidase activity, acting on L-amino acid peptides	GO:0006950//response to stress;GO:0009605//response to external stimulus;GO:0006970//response to osmotic stress;GO:0051707//response to other organism;GO:0043207//response to external biotic stimulus;GO:0050896//response to stimulus;GO:0051704//multi-organism process;GO:0009628//response to abiotic stimulus;GO:0009620//response to fungus;GO:0009607//response to biotic stimulus
arahy.8CPX3B	Arahy.16	89021196	89023400	KEA1	PREDICTED: uncharacterized hydrolase YugF-like isoform X1 [Arachis duranensis]	-	-	-	-	-	GO:0003824//catalytic activity	-
arahy.90LR3G	Arahy.16	2145193	2153955	IDM1	Increased DNA methylation 1 [Ananas comosus]	-	-	-	-	-	-	-
arahy.94GMQ8	Arahy.16	152427892	152431455	WRKY15	PREDICTED: probable WRKY transcription factor 7 [Arachis ipaensis]	-	-	-	-	-	GO:0003676//nucleic acid binding;GO:1901363//heterocyclic compound binding;GO:0003677//DNA binding;GO:0005488//binding;GO:0097159//organic cyclic compound binding	GO:0090304//nucleic acid metabolic process;GO:0034654//nucleobase-containing compound biosynthetic process;GO:0006807//nitrogen compound metabolic process;GO:0008152//metabolic process;GO:0044238//primary metabolic process;GO:1901362//organic cyclic compound biosynthetic process;GO:0071704//organic substance metabolic process;GO:0044237//cellular metabolic process;GO:0009059//macromolecule biosyn…
arahy.97MZ99	Arahy.16	2115119	2116814	--	PREDICTED: late embryogenesis abundant protein D-34-like isoform X1 [Arachis ipaensis]	-	-	-	-	-	-	-
arahy.AG6W8J	Arahy.16	32708616	32709684	At1g07560	PREDICTED: probable LRR receptor-like serine/threonine-protein kinase At1g05700 isoform X1 [Arachis duranensis]	-	-	-	-	-	GO:0003824//catalytic activity;GO:0016301//kinase activity;GO:0016740//transferase activity;GO:0016772//transferase activity, transferring phosphorus-containing groups	GO:0008152//metabolic process
arahy.DT3E7E	Arahy.16	32705499	32708164	At1g51880	LRR receptor-like kinase [Medicago truncatula]	-	-	-	-	GO:0030054//cell junction;GO:0005911//cell-cell junction;GO:0016020//membrane	GO:0003824//catalytic activity;GO:0001883//purine nucleoside binding;GO:0004672//protein kinase activity;GO:0036094//small molecule binding;GO:0016773//phosphotransferase activity, alcohol group as acceptor;GO:0032550//purine ribonucleoside binding;GO:0097367//carbohydrate derivative binding;GO:0016740//transferase activity;GO:1901363//heterocyclic compound binding;GO:0097159//organic cyclic comp…	GO:0044260//cellular macromolecule metabolic process;GO:0006464//cellular protein modification process;GO:0006796//phosphate-containing compound metabolic process;GO:0009987//cellular process;GO:0044238//primary metabolic process;GO:0036211//protein modification process;GO:0006793//phosphorus metabolic process;GO:0044267//cellular protein metabolic process;GO:0044237//cellular metabolic process;G…
arahy.IRP95Z	Arahy.16	14644960	14650385	POL	PREDICTED: protein phosphatase 2C 32 [Arachis ipaensis]	-	-	-	-	-	-	-
arahy.JXBY37	Arahy.16	2188656	2189512	--	PREDICTED: pre-mRNA-splicing factor ATP-dependent RNA helicase DEAH7 [Arachis ipaensis]	Genetic Information Processing	Transcription	ko03040//Spliceosome	K12815	-	GO:0097159//organic cyclic compound binding;GO:0016817//hydrolase activity, acting on acid anhydrides;GO:0016818//hydrolase activity, acting on acid anhydrides, in phosphorus-containing anhydrides;GO:0003824//catalytic activity;GO:0016462//pyrophosphatase activity;GO:1901363//heterocyclic compound binding;GO:0005488//binding;GO:0016787//hydrolase activity;GO:0017111//nucleoside-triphosphatase act…	GO:0008152//metabolic process
arahy.K8VBWC	Arahy.16	2064409	2065086	--	lipid transfer-like protein VAS [Cajanus cajan]	-	-	-	-	-	-	-
arahy.KX18UY	Arahy.16	2061739	2064171	SBP	PREDICTED: sucrose-binding protein-like [Arachis ipaensis]	-	-	-	-	-	-	-
arahy.LJ1TN7	Arahy.16	152234639	152238381	At4g34215	PREDICTED: probable carbohydrate esterase At4g34215 [Arachis ipaensis]	-	-	-	-	-	-	-
arahy.M3R4HC	Arahy.16	152249043	152249940	UBL5	PREDICTED: ubiquitin-like protein 5 [Arachis ipaensis]	-	-	-	-	GO:0044464//cell part;GO:0005623//cell;GO:0005622//intracellular;GO:0044424//intracellular part	-	-
arahy.MGG8L2	Arahy.16	2064342	2065063	--	lipid transfer-like protein VAS [Cajanus cajan]	-	-	-	-	-	-	-
arahy.P5TZTU	Arahy.16	152364106	152370905	PAXBP1	PREDICTED: PAX3- and PAX7-binding protein 1 [Arachis ipaensis]	-	-	-	-	-	-	GO:0006807//nitrogen compound metabolic process;GO:0010467//gene expression;GO:0044260//cellular macromolecule metabolic process;GO:1901362//organic cyclic compound biosynthetic process;GO:1901360//organic cyclic compound metabolic process;GO:0032774//RNA biosynthetic process;GO:0046483//heterocycle metabolic process;GO:0034641//cellular nitrogen compound metabolic process;GO:0034654//nucleobase-…
arahy.PWT60B	Arahy.16	152238553	152241042	UBL5	PREDICTED: ubiquitin-like protein 5 [Nelumbo nucifera]	-	-	-	-	-	-	-
arahy.QB6IYK	Arahy.16	152326692	152329378	CYCD3-1	PREDICTED: cyclin-D3-1-like [Arachis ipaensis]	Environmental Information Processing	Signal transduction	ko04075//Plant hormone signal transduction	K14505	-	-	GO:0042221//response to chemical;GO:0050896//response to stimulus;GO:0010033//response to organic substance
arahy.QQS0V2	Arahy.16	2068041	2071222	At5g64080	PREDICTED: non-specific lipid-transfer protein-like protein At2g13820 [Arachis ipaensis]	-	-	-	-	-	-	-
arahy.QQUH6W	Arahy.16	14733735	14734748	EXPA29	expansin-A1-like protein [Medicago truncatula]	-	-	-	-	GO:0030312//external encapsulating structure;GO:0044464//cell part;GO:0005623//cell;GO:0071944//cell periphery	-	GO:0071840//cellular component organization or biogenesis;GO:0009987//cellular process;GO:0045229//external encapsulating structure organization;GO:0016043//cellular component organization;GO:0071554//cell wall organization or biogenesis;GO:0071555//cell wall organization
arahy.S7U8LP	Arahy.16	152353179	152356881	DCL	PREDICTED: protein DCL, chloroplastic-like [Arachis ipaensis]	-	-	-	-	-	-	-
arahy.T02M6I	Arahy.16	2056105	2060480	IP5P7	PREDICTED: type IV inositol polyphosphate 5-phosphatase 7 [Arachis ipaensis]	-	-	-	-	-	GO:0016791//phosphatase activity;GO:0046030//inositol trisphosphate phosphatase activity;GO:0052743//inositol tetrakisphosphate phosphatase activity;GO:0016788//hydrolase activity, acting on ester bonds;GO:0052745//inositol phosphate phosphatase activity;GO:0042578//phosphoric ester hydrolase activity;GO:0016787//hydrolase activity;GO:0003824//catalytic activity	GO:0006793//phosphorus metabolic process;GO:0006796//phosphate-containing compound metabolic process;GO:0071704//organic substance metabolic process;GO:0044710//single-organism metabolic process;GO:0008152//metabolic process;GO:0044238//primary metabolic process;GO:0044699//single-organism process;GO:0044255//cellular lipid metabolic process;GO:0009987//cellular process;GO:0046486//glycerolipid m…
arahy.U4BLLZ	Arahy.16	2185335	2188324	DHX38	PREDICTED: pre-mRNA-splicing factor ATP-dependent RNA helicase DEAH7 [Arachis duranensis]	Genetic Information Processing	Transcription	ko03040//Spliceosome	K12815	-	GO:0016818//hydrolase activity, acting on acid anhydrides, in phosphorus-containing anhydrides;GO:0042623//ATPase activity, coupled;GO:0016462//pyrophosphatase activity;GO:0097159//organic cyclic compound binding;GO:0001883//purine nucleoside binding;GO:0016787//hydrolase activity;GO:1901363//heterocyclic compound binding;GO:0003824//catalytic activity;GO:0032550//purine ribonucleoside binding;GO…	GO:1901135//carbohydrate derivative metabolic process;GO:0019637//organophosphate metabolic process;GO:0006195//purine nucleotide catabolic process;GO:0006163//purine nucleotide metabolic process;GO:0009987//cellular process;GO:0006793//phosphorus metabolic process;GO:0006139//nucleobase-containing compound metabolic process;GO:0072521//purine-containing compound metabolic process;GO:0055086//nuc…
arahy.UI0UDP	Arahy.16	152371425	152375423	At4g07390	PREDICTED: mannose-P-dolichol utilization defect 1 protein homolog 2 [Arachis duranensis]	-	-	-	-	-	-	-
arahy.VH7VLJ	Arahy.16	152278621	152284303	At3g16150	PREDICTED: probable isoaspartyl peptidase/L-asparaginase 2 [Arachis ipaensis]	-	-	-	-	-	GO:0003824//catalytic activity	-
arahy.X7VZNI	Arahy.16	152378698	152382471	BHLH155	PREDICTED: integrator complex subunit 5-like protein [Arachis duranensis]	-	-	-	-	-	-	-
arahy.XV6DNZ	Arahy.16	89036734	89037387	bfr2	PREDICTED: protein AATF isoform X2 [Arachis duranensis]	-	-	-	-	-	-	-
arahy.YMW3C5	Arahy.16	2134193	2136090	--	PREDICTED: late embryogenesis abundant protein D-34-like isoform X2 [Arachis ipaensis]	-	-	-	-	-	-	-
arahy.ZK6QPF	Arahy.16	152411670	152416570	Yrdc	PREDICTED: yrdC domain-containing protein, mitochondrial-like isoform X2 [Arachis ipaensis]	-	-	-	-	-	-	-
arahy.ZSCD81	Arahy.16	2088779	2091282	wdr4	PREDICTED: tRNA (guanine-N(7)-)-methyltransferase non-catalytic subunit wdr4 [Arachis ipaensis]	-	-	-	-	-	-	-
arahy.01BY0R	Arahy.18	4241091	4241828	FLA11	PREDICTED: fasciclin-like arabinogalactan protein 12 [Arachis ipaensis]	-	-	-	-	-	-	-
arahy.09M2FB	Arahy.18	4388182	4389678	RPL12C	PREDICTED: 60S ribosomal protein L12 [Arachis duranensis]	Genetic Information Processing	Translation	ko03010//Ribosome	K02870	-	-	-
arahy.0NID34	Arahy.18	103607902	103608135	--	PREDICTED: agamous-like MADS-box protein AGL16 [Arachis ipaensis]	-	-	-	-	-	-	-
arahy.47SX7B	Arahy.18	4296574	4299221	--	PREDICTED: E3 ubiquitin-protein ligase MARCH7-like isoform X2 [Arachis ipaensis]	-	-	-	-	-	-	-
arahy.4DTP6U	Arahy.18	4323204	4325398	--	PREDICTED: probable LRR receptor-like serine/threonine-protein kinase At3g47570 [Citrus sinensis]	-	-	-	-	-	-	-
arahy.4G1GU7	Arahy.18	103577951	103582448	--	-	-	-	-	-	-	-	-
arahy.5L1A31	Arahy.18	4374105	4374524	--	BnaA07g13880D [Brassica napus]	-	-	-	-	-	-	-
arahy.6C29FD	Arahy.18	4287116	4290352	--	-	-	-	-	-	-	-	-
arahy.70MDEI	Arahy.18	4309669	4310232	--	PREDICTED: classical arabinogalactan protein 10-like [Arachis ipaensis]	-	-	-	-	-	-	-
arahy.8F194T	Arahy.18	4258074	4268694	BGAL8	PREDICTED: beta-galactosidase 8-like [Arachis ipaensis]	-	-	-	-	-	GO:0003824//catalytic activity;GO:0016787//hydrolase activity;GO:0005488//binding;GO:0016798//hydrolase activity, acting on glycosyl bonds;GO:0015925//galactosidase activity;GO:0004553//hydrolase activity, hydrolyzing O-glycosyl compounds	GO:0008152//metabolic process;GO:0044238//primary metabolic process
arahy.AW1PKI	Arahy.18	4349517	4351850	--	PREDICTED: probable LRR receptor-like serine/threonine-protein kinase At3g47570 [Citrus sinensis]	-	-	-	-	-	-	-
arahy.BD1WMS	Arahy.18	4218069	4219487	FLA11	PREDICTED: fasciclin-like arabinogalactan protein 12 [Arachis ipaensis]	-	-	-	-	-	-	-
arahy.D2IUDG	Arahy.18	4221518	4222315	FLA11	PREDICTED: fasciclin-like arabinogalactan protein 11 [Arachis ipaensis]	-	-	-	-	-	-	-
arahy.DT15MC	Arahy.18	4311311	4315740	PDIL1-4	PREDICTED: protein disulfide isomerase-like 1-4 [Arachis ipaensis]	Genetic Information Processing	Folding, sorting and degradation	ko04141//Protein processing in endoplasmic reticulum	K09580	-	GO:0015036//disulfide oxidoreductase activity;GO:0016491//oxidoreductase activity;GO:0016667//oxidoreductase activity, acting on a sulfur group of donors;GO:0003824//catalytic activity	GO:0009987//cellular process;GO:0018904//ether metabolic process;GO:0065008//regulation of biological quality;GO:0044699//single-organism process;GO:0044281//small molecule metabolic process;GO:0044710//single-organism metabolic process;GO:0008152//metabolic process;GO:0042592//homeostatic process;GO:0019725//cellular homeostasis;GO:0044763//single-organism cellular process;GO:0065007//biological…
arahy.ETHX4E	Arahy.18	4301901	4307969	ISPG	PREDICTED: 4-hydroxy-3-methylbut-2-en-1-yl diphosphate synthase (ferredoxin), chloroplastic [Arachis ipaensis]	Metabolism	Metabolism of terpenoids and polyketides;Global and overview maps	ko01100//Metabolic pathways;ko01110//Biosynthesis of secondary metabolites;ko00900//Terpenoid backbone biosynthesis	K03526	-	-	-
arahy.G2DTYI	Arahy.18	4316039	4318233	--	PREDICTED: probable LRR receptor-like serine/threonine-protein kinase At3g47570 [Citrus sinensis]	-	-	-	-	-	-	-
arahy.H6IXD1	Arahy.18	4203680	4204006	At2g45070	PREDICTED: protein transport protein Sec61 subunit beta [Arachis duranensis]	Cellular Processes;Genetic Information Processing	Folding, sorting and degradation;Transport and catabolism	ko04141//Protein processing in endoplasmic reticulum;ko04145//Phagosome;ko03060//Protein export	K09481	-	-	-
arahy.PY1UCE	Arahy.18	4205013	4205648	SYP71	PREDICTED: syntaxin-71-like [Arachis duranensis]	-	-	-	-	-	-	-
arahy.QLA0RI	Arahy.18	4363897	4364084	AGL62	PREDICTED: agamous-like MADS-box protein AGL62 [Arachis ipaensis]	-	-	-	-	-	-	-
arahy.R2EV68	Arahy.18	103664296	103668248	ASPG1	PREDICTED: protein ASPARTIC PROTEASE IN GUARD CELL 1 [Arachis ipaensis]	-	-	-	-	-	-	-
arahy.S8XP71	Arahy.18	4337508	4339702	--	PREDICTED: probable LRR receptor-like serine/threonine-protein kinase At3g47570 [Citrus sinensis]	-	-	-	-	-	-	-
arahy.SBP7Y9	Arahy.18	4352735	4355394	ALE2	PREDICTED: serine/threonine-protein kinase CDL1-like [Arachis ipaensis]	-	-	-	-	-	-	-
arahy.TCTP66	Arahy.18	4207014	4208270	NAC025	PREDICTED: NAC domain-containing protein 92-like [Arachis ipaensis]	-	-	-	-	-	-	-
arahy.W31NC6	Arahy.18	4380969	4383516	PIP2-7	PREDICTED: aquaporin PIP2-7 [Arachis ipaensis]	-	-	-	-	GO:0030054//cell junction;GO:0016020//membrane;GO:0044425//membrane part;GO:0031224//intrinsic component of membrane;GO:0005911//cell-cell junction	GO:0022857//transmembrane transporter activity;GO:0005215//transporter activity;GO:0005372//water transmembrane transporter activity;GO:0022891//substrate-specific transmembrane transporter activity;GO:0022892//substrate-specific transporter activity	GO:0051234//establishment of localization;GO:0006950//response to stress;GO:0042221//response to chemical;GO:0048589//developmental growth;GO:0001101//response to acid chemical;GO:0032502//developmental process;GO:0048588//developmental cell growth;GO:0042044//fluid transport;GO:0051179//localization;GO:0044765//single-organism transport;GO:0048468//cell development;GO:0030154//cell differentiati…
arahy.XB535B	Arahy.18	4194515	4199944	MLO6	MLO-like protein 6 [Cajanus cajan]	-	-	-	-	GO:0016020//membrane	-	GO:0050896//response to stimulus;GO:0006950//response to stress;GO:0006952//defense response;GO:0009607//response to biotic stimulus
arahy.0J3LZT	Arahy.19	157218783	157220284	PSB27-2	PREDICTED: photosystem II D1 precursor processing protein PSB27-H2, chloroplastic [Arachis ipaensis]	-	-	-	-	-	-	-
arahy.14LJH7	Arahy.19	155648066	155651881	At5g37990	PREDICTED: probable S-adenosylmethionine-dependent methyltransferase At5g37990, partial [Arachis duranensis]	-	-	-	-	-	-	-
arahy.16DI2Y	Arahy.19	157140852	157143857	--	PREDICTED: primary amine oxidase [Arachis duranensis]	Metabolism	Metabolism of other amino acids;Biosynthesis of other secondary metabolites;Amino acid metabolism;Global and overview maps	ko01100//Metabolic pathways;ko01110//Biosynthesis of secondary metabolites;ko00260//Glycine, serine and threonine metabolism;ko00350//Tyrosine metabolism;ko00410//beta-Alanine metabolism;ko00360//Phenylalanine metabolism;ko00950//Isoquinoline alkaloid biosynthesis;ko00960//Tropane, piperidine and pyridine alkaloid biosynthesis	K00276	-	GO:0016638//oxidoreductase activity, acting on the CH-NH2 group of donors;GO:0004672//protein kinase activity;GO:0043167//ion binding;GO:1901363//heterocyclic compound binding;GO:0005488//binding;GO:0016301//kinase activity;GO:0001883//purine nucleoside binding;GO:0016773//phosphotransferase activity, alcohol group as acceptor;GO:0048037//cofactor binding;GO:0046914//transition metal ion binding;…	GO:1901564//organonitrogen compound metabolic process;GO:0044763//single-organism cellular process;GO:0044699//single-organism process;GO:0044237//cellular metabolic process;GO:0008037//cell recognition;GO:0071704//organic substance metabolic process;GO:0006807//nitrogen compound metabolic process;GO:0044260//cellular macromolecule metabolic process;GO:0043412//macromolecule modification;GO:00064…
arahy.1MJ7K6	Arahy.19	157291059	157295481	At2g32040	PREDICTED: folate-biopterin transporter 1, chloroplastic [Arachis ipaensis]	-	-	-	-	-	-	-
arahy.2FXK3X	Arahy.19	157199286	157206922	IDM1	PREDICTED: increased DNA methylation 1 [Cicer arietinum]	-	-	-	-	-	-	-
arahy.3H37GZ	Arahy.19	155634686	155637700	--	PREDICTED: fruit protein pKIWI502 [Arachis ipaensis]	-	-	-	-	-	-	-
arahy.49Z37F	Arahy.19	157317205	157318521	YLS3	PREDICTED: non-specific lipid transfer protein GPI-anchored 2-like isoform X2 [Arachis ipaensis]	-	-	-	-	-	-	-
arahy.64LT8R	Arahy.19	155708016	155708909	--	fasciclin-like arabinogalactan protein [Medicago truncatula]	-	-	-	-	-	-	-
arahy.6TFR0H	Arahy.19	157323839	157326471	--	Ara h I [Arachis hypogaea]	-	-	-	-	-	-	-
arahy.76MJ1K	Arahy.19	157134730	157138782	--	PREDICTED: primary amine oxidase-like [Arachis ipaensis]	Metabolism	Global and overview maps;Amino acid metabolism;Metabolism of other amino acids;Biosynthesis of other secondary metabolites	ko01100//Metabolic pathways;ko01110//Biosynthesis of secondary metabolites;ko00260//Glycine, serine and threonine metabolism;ko00350//Tyrosine metabolism;ko00410//beta-Alanine metabolism;ko00360//Phenylalanine metabolism;ko00950//Isoquinoline alkaloid biosynthesis;ko00960//Tropane, piperidine and pyridine alkaloid biosynthesis	K00276	-	GO:0005488//binding;GO:0016491//oxidoreductase activity;GO:0003824//catalytic activity	GO:0008152//metabolic process
arahy.8X2RLQ	Arahy.19	157296506	157298687	--	protein MARD1-like [Cajanus cajan]	-	-	-	-	-	-	-
arahy.9HL91G	Arahy.19	157174630	157178936	WNK1	PREDICTED: probable serine/threonine-protein kinase WNK9 isoform X1 [Arachis ipaensis]	-	-	-	-	-	GO:1901363//heterocyclic compound binding;GO:0001882//nucleoside binding;GO:0097159//organic cyclic compound binding;GO:0001883//purine nucleoside binding;GO:0032549//ribonucleoside binding;GO:0016301//kinase activity;GO:0004672//protein kinase activity;GO:0003824//catalytic activity;GO:0032550//purine ribonucleoside binding;GO:0036094//small molecule binding;GO:0097367//carbohydrate derivative b…	GO:0008152//metabolic process;GO:0019538//protein metabolic process;GO:0009987//cellular process;GO:0044267//cellular protein metabolic process;GO:0071704//organic substance metabolic process;GO:0006464//cellular protein modification process;GO:0036211//protein modification process;GO:0006796//phosphate-containing compound metabolic process;GO:0044260//cellular macromolecule metabolic process;GO:…
arahy.BK36SG	Arahy.19	157320565	157322986	--	PREDICTED: vegetative cell wall protein gp1-like [Arachis ipaensis]	-	-	-	-	-	-	-
arahy.BMT3C6	Arahy.19	155637435	155639799	pKIWI502	PREDICTED: fruit protein pKIWI502 [Arachis ipaensis]	-	-	-	-	GO:0044444//cytoplasmic part;GO:0043226//organelle;GO:0044422//organelle part;GO:0005622//intracellular;GO:0043227//membrane-bounded organelle;GO:0009526//plastid envelope;GO:0031975//envelope;GO:0044464//cell part;GO:0005737//cytoplasm;GO:0009532//plastid stroma;GO:0044424//intracellular part;GO:0043229//intracellular organelle;GO:0044435//plastid part;GO:0044446//intracellular organelle part;GO…	GO:0003824//catalytic activity	GO:0044710//single-organism metabolic process;GO:0008152//metabolic process;GO:0044699//single-organism process
arahy.CALT29	Arahy.19	155621771	155625669	ATPB	PREDICTED: ATP synthase subunit beta, mitochondrial [Arachis duranensis]	Metabolism	Global and overview maps;Energy metabolism	ko01100//Metabolic pathways;ko00190//Oxidative phosphorylation	K02133	-	-	-
arahy.CG75M0	Arahy.19	157180607	157182998	PCMP-H41	PREDICTED: pentatricopeptide repeat-containing protein At2g22070 [Jatropha curcas]	-	-	-	-	-	-	-
arahy.DS7XTJ	Arahy.19	155687056	155688033	--	-	-	-	-	-	-	-	-
arahy.E5JI7C	Arahy.19	155708029	155709072	FLA21	fasciclin-like arabinogalactan protein [Medicago truncatula]	-	-	-	-	-	-	-
arahy.F0PHAM	Arahy.19	155663484	155667697	Ttc5	PREDICTED: tetratricopeptide repeat protein 5-like [Arachis ipaensis]	-	-	-	-	-	-	-
arahy.GC569L	Arahy.19	157169762	157170674	--	BnaA05g17230D [Brassica napus]	-	-	-	-	-	-	-
arahy.GYNY95	Arahy.19	155642841	155647712	alxA	PREDICTED: ALG-2 interacting protein X [Arachis duranensis]	Cellular Processes	Transport and catabolism	ko04144//Endocytosis	K12200	GO:0005911//cell-cell junction;GO:0030054//cell junction	-	-
arahy.JLXU2D	Arahy.19	157321612	157322681	PBD1	PREDICTED: proteasome subunit beta type-2-B-like [Arachis ipaensis]	Genetic Information Processing	Folding, sorting and degradation	ko03050//Proteasome	K02734	GO:0044424//intracellular part;GO:0043234//protein complex;GO:0005623//cell;GO:0005622//intracellular;GO:0032991//macromolecular complex;GO:0000502//proteasome complex;GO:0044464//cell part	GO:0016787//hydrolase activity;GO:0008233//peptidase activity;GO:0070011//peptidase activity, acting on L-amino acid peptides;GO:0004175//endopeptidase activity;GO:0003824//catalytic activity	GO:0019538//protein metabolic process;GO:0008152//metabolic process;GO:0071704//organic substance metabolic process;GO:0043170//macromolecule metabolic process;GO:0006508//proteolysis;GO:0044238//primary metabolic process
arahy.JV3LD5	Arahy.19	157125236	157130972	--	PREDICTED: primary amine oxidase-like [Arachis ipaensis]	Metabolism	Global and overview maps;Amino acid metabolism;Biosynthesis of other secondary metabolites;Metabolism of other amino acids	ko01100//Metabolic pathways;ko01110//Biosynthesis of secondary metabolites;ko00260//Glycine, serine and threonine metabolism;ko00350//Tyrosine metabolism;ko00410//beta-Alanine metabolism;ko00360//Phenylalanine metabolism;ko00950//Isoquinoline alkaloid biosynthesis;ko00960//Tropane, piperidine and pyridine alkaloid biosynthesis	K00276	-	GO:0003824//catalytic activity;GO:0005488//binding;GO:0016491//oxidoreductase activity	GO:0008152//metabolic process
arahy.K557X5	Arahy.19	155753511	155754759	--	mediator of RNA polymerase II transcription subunit [Arabidopsis thaliana]	-	-	-	-	-	-	-
arahy.K8SE68	Arahy.19	155616223	155620045	DTXL5	PREDICTED: protein DETOXIFICATION 16-like [Arachis ipaensis]	-	-	-	-	GO:0016020//membrane;GO:0044425//membrane part;GO:0031224//intrinsic component of membrane	GO:0022857//transmembrane transporter activity;GO:0005215//transporter activity;GO:0022804//active transmembrane transporter activity;GO:0015291//secondary active transmembrane transporter activity	GO:0044699//single-organism process;GO:0009987//cellular process;GO:0044763//single-organism cellular process
arahy.N64Q2X	Arahy.19	155709407	155713311	--	transmembrane protein [Arabidopsis thaliana]	-	-	-	-	-	-	-
arahy.NE5PRN	Arahy.19	155678908	155680553	--	PREDICTED: uncharacterized protein LOC107617088 isoform X1 [Arachis ipaensis]	-	-	-	-	-	-	-
arahy.PUQJ4X	Arahy.19	157272187	157274220	--	ERG2 and Sigma1 receptor-like protein [Medicago truncatula]	-	-	-	-	-	-	-
arahy.Q8TT5G	Arahy.19	157220396	157227532	SGS3	PREDICTED: protein SUPPRESSOR OF GENE SILENCING 3 homolog, partial [Arachis duranensis]	-	-	-	-	-	-	-
arahy.QGG2CX	Arahy.19	155699303	155703076	2020-03-02	RING/FYVE/PHD zinc finger protein [Medicago truncatula]	-	-	-	-	-	GO:0046872//metal ion binding;GO:0043169//cation binding;GO:0043167//ion binding;GO:0005488//binding;GO:0046914//transition metal ion binding;GO:0003824//catalytic activity	-
arahy.R43A5K	Arahy.19	155769563	155778006	Gcnt1	PREDICTED: beta-glucuronosyltransferase GlcAT14A-like [Arachis ipaensis]	-	-	-	-	-	GO:0003824//catalytic activity;GO:0016740//transferase activity	-
arahy.SV4Q3J	Arahy.19	157253394	157254255	--	PREDICTED: late embryogenesis abundant protein D-34-like [Arachis ipaensis]	-	-	-	-	-	-	-
arahy.T9EQBK	Arahy.19	155780740	155786659	cwf19l2	PREDICTED: CWF19-like protein 2 homolog isoform X2 [Arachis duranensis]	-	-	-	-	-	-	-
arahy.V9FAYY	Arahy.19	155694491	155699233	QSOX1	PREDICTED: sulfhydryl oxidase 2 isoform X2 [Arachis ipaensis]	-	-	-	-	-	-	-
arahy.X5EF0Z	Arahy.19	157151629	157155497	rsc5	PREDICTED: random slug protein 5-like [Populus euphratica]	-	-	-	-	-	-	-
arahy.X7UDDV	Arahy.19	155759126	155764600	ABCG7	PREDICTED: LOW QUALITY PROTEIN: ABC transporter G family member 7 [Arachis ipaensis]	-	-	-	-	-	GO:0016818//hydrolase activity, acting on acid anhydrides, in phosphorus-containing anhydrides;GO:0003824//catalytic activity;GO:0016462//pyrophosphatase activity;GO:0005488//binding;GO:0032549//ribonucleoside binding;GO:0097159//organic cyclic compound binding;GO:0001883//purine nucleoside binding;GO:0016787//hydrolase activity;GO:0036094//small molecule binding;GO:0097367//carbohydrate derivati…	GO:0006195//purine nucleotide catabolic process;GO:0006807//nitrogen compound metabolic process;GO:0006793//phosphorus metabolic process;GO:0044238//primary metabolic process;GO:1901564//organonitrogen compound metabolic process;GO:0008152//metabolic process;GO:0046434//organophosphate catabolic process;GO:0009056//catabolic process;GO:0044712//single-organism catabolic process;GO:0044281//small …
arahy.Y59G7X	Arahy.19	157229999	157233504	FRL4A	PREDICTED: FRIGIDA-like protein 4a [Arachis duranensis]	-	-	-	-	-	-	-
arahy.Y7X6HY	Arahy.19	157215703	157218763	HIS3	PREDICTED: imidazoleglycerol-phosphate dehydratase-like [Arachis ipaensis]	Metabolism	Global and overview maps;Amino acid metabolism	ko01100//Metabolic pathways;ko01110//Biosynthesis of secondary metabolites;ko01230//Biosynthesis of amino acids;ko00340//Histidine metabolism	K01693	-	-	-
arahy.YXZ2NC	Arahy.19	157237657	157239515	CYP76B6	PREDICTED: geraniol 8-hydroxylase-like [Arachis ipaensis]	-	-	-	-	-	GO:0005488//binding;GO:0016491//oxidoreductase activity;GO:0046872//metal ion binding;GO:1901363//heterocyclic compound binding;GO:0046914//transition metal ion binding;GO:0046906//tetrapyrrole binding;GO:0097159//organic cyclic compound binding;GO:0003824//catalytic activity;GO:0043169//cation binding;GO:0043167//ion binding	GO:0008152//metabolic process;GO:0044710//single-organism metabolic process;GO:0044699//single-organism process

## Sheet: overlapped
GeneID	Chr	Start	End	Symbol	Description	KEGG_A_class	KEGG_B_class	Pathway	K_ID	GO Component	GO Function	GO Process
arahy.PFTP2A	Arahy.06	16372027	16372745	--	DUF659 domain-containing protein [Cephalotus follicularis]	-	-	-	-	-	-	-
arahy.3N2IHS	Arahy.06	16373214	16374439	--	LOW QUALITY PROTEIN: DUF659 domain-containing protein/Dimer_Tnp_hAT domain-containing protein, partial [Cephalotus follicularis]	-	-	-	-	-	-	-
arahy.2393XD	Arahy.06	16377095	16378590	--	-	-	-	-	-	-	-	-
arahy.EJB0XI	Arahy.06	16416553	16430913	IDM1	E3 ubiquitin-protein ligase TRIM33 [Cajanus cajan]	-	-	-	-	-	-	-
arahy.LY00QK	Arahy.06	16441515	16443063	--	PREDICTED: late embryogenesis abundant protein D-34-like [Arachis duranensis]	-	-	-	-	-	-	-
arahy.GF44T2	Arahy.06	16455259	16458702	--	-	-	-	-	-	-	-	-
arahy.909U31	Arahy.06	16460271	16463343	--	PREDICTED: protein MARD1-like isoform X1 [Lupinus angustifolius]	-	-	-	-	-	-	-
arahy.HM2HLZ	Arahy.06	16478221	16480733	wdr4	PREDICTED: tRNA (guanine-N(7)-)-methyltransferase non-catalytic subunit wdr4 [Arachis duranensis]	-	-	-	-	-	-	-
arahy.BMAR8E	Arahy.06	16484639	16485229	--	-	-	-	-	-	-	-	-
arahy.7FJE7K	Arahy.06	16498148	16500751	At2g13820	PREDICTED: non-specific lipid-transfer protein-like protein At2g13820 [Arachis duranensis]	-	-	-	-	-	-	-
arahy.WD5WT3	Arahy.06	16504630	16507260	SBP	PREDICTED: sucrose-binding protein-like [Arachis duranensis]	-	-	-	-	-	-	-
arahy.QLM8IR	Arahy.06	16507734	16512307	IP5P7	PREDICTED: type IV inositol polyphosphate 5-phosphatase 7 [Arachis duranensis]	-	-	-	-	-	GO:0016788//hydrolase activity, acting on ester bonds;GO:0042578//phosphoric ester hydrolase activity;GO:0052743//inositol tetrakisphosphate phosphatase activity;GO:0052745//inositol phosphate phosphatase activity;GO:0003824//catalytic activity;GO:0046030//inositol trisphosphate phosphatase activity;GO:0016787//hydrolase activity;GO:0016791//phosphatase activity	GO:0044699//single-organism process;GO:0046488//phosphatidylinositol metabolic process;GO:0019637//organophosphate metabolic process;GO:0006644//phospholipid metabolic process;GO:0008152//metabolic process;GO:0009987//cellular process;GO:0046486//glycerolipid metabolic process;GO:0044238//primary metabolic process;GO:0044237//cellular metabolic process;GO:0006796//phosphate-containing compound me…
arahy.1EWU2Y	Arahy.06	16552694	16553502	--	PREDICTED: annexin A7-like [Arachis duranensis]	-	-	-	-	-	-	-
arahy.01LY89	Arahy.06	16555066	16561427	MORF1	PREDICTED: multiple organellar RNA editing factor 1, mitochondrial [Arachis ipaensis]	-	-	-	-	-	-	-
arahy.FPL62J	Arahy.07	44769905	44770354	--	Feruloyl esterase A [Cajanus cajan]	-	-	-	-	-	-	-
arahy.107ZNT	Arahy.07	44825327	44830969	AMPD	PREDICTED: ribosomal RNA large subunit methyltransferase E isoform X1 [Arachis ipaensis]	-	-	-	-	-	-	-
arahy.PKTL6M	Arahy.07	44842292	44846290	ASPG1	PREDICTED: protein ASPARTIC PROTEASE IN GUARD CELL 1 [Arachis duranensis]	-	-	-	-	-	-	-
arahy.5L02ZS	Arahy.08	28585944	28588491	PIP2-7	PREDICTED: aquaporin PIP2-7 [Arachis duranensis]	-	-	-	-	GO:0031224//intrinsic component of membrane;GO:0005911//cell-cell junction;GO:0016020//membrane;GO:0044425//membrane part;GO:0030054//cell junction	GO:0005372//water transmembrane transporter activity;GO:0022891//substrate-specific transmembrane transporter activity;GO:0005215//transporter activity;GO:0022892//substrate-specific transporter activity;GO:0022857//transmembrane transporter activity	GO:0040007//growth;GO:0009987//cellular process;GO:0006950//response to stress;GO:0001101//response to acid chemical;GO:0051179//localization;GO:0048588//developmental cell growth;GO:0044699//single-organism process;GO:1902578//single-organism localization;GO:0044767//single-organism developmental process;GO:0048468//cell development;GO:0051234//establishment of localization;GO:0044765//single-or…
arahy.A9XXHW	Arahy.08	28446004	28449295	MLO6	MLO-like protein 6 [Cajanus cajan]	-	-	-	-	-	-	GO:0050896//response to stimulus
arahy.P5QAAZ	Arahy.08	28451119	28451445	At2g45070	PREDICTED: protein transport protein Sec61 subunit beta [Arachis duranensis]	Cellular Processes;Genetic Information Processing	Transport and catabolism;Folding, sorting and degradation	ko04141//Protein processing in endoplasmic reticulum;ko04145//Phagosome;ko03060//Protein export	K09481	-	-	-
arahy.MV80KR	Arahy.08	28452471	28453106	SYP71	PREDICTED: syntaxin-71-like [Arachis duranensis]	-	-	-	-	-	-	-
arahy.JUA047	Arahy.08	28456146	28457404	NAC025	PREDICTED: NAC domain-containing protein 92-like [Arachis duranensis]	-	-	-	-	-	-	-
arahy.A4NC5F	Arahy.08	28478070	28479568	FLA11	PREDICTED: fasciclin-like arabinogalactan protein 12 [Arachis duranensis]	-	-	-	-	-	-	-
arahy.72R8EF	Arahy.08	28480474	28481271	FLA11	PREDICTED: fasciclin-like arabinogalactan protein 11 [Arachis duranensis]	-	-	-	-	-	-	-
arahy.XY3DS6	Arahy.08	28505237	28516028	BGAL8	PREDICTED: beta-galactosidase 8-like [Arachis duranensis]	-	-	-	-	-	GO:0003824//catalytic activity;GO:0016798//hydrolase activity, acting on glycosyl bonds;GO:0015925//galactosidase activity;GO:0004553//hydrolase activity, hydrolyzing O-glycosyl compounds;GO:0005488//binding;GO:0016787//hydrolase activity	GO:0008152//metabolic process;GO:0044238//primary metabolic process
arahy.H8QW84	Arahy.08	28546408	28549070	--	PREDICTED: suppressor protein SRP40-like isoform X2 [Arachis duranensis]	-	-	-	-	-	-	-
arahy.VBZF8N	Arahy.08	28551873	28557896	ISPG	PREDICTED: 4-hydroxy-3-methylbut-2-en-1-yl diphosphate synthase (ferredoxin), chloroplastic [Arachis duranensis]	Metabolism	Metabolism of terpenoids and polyketides;Global and overview maps	ko01100//Metabolic pathways;ko01110//Biosynthesis of secondary metabolites;ko00900//Terpenoid backbone biosynthesis	K03526	-	-	-
arahy.P4NYDW	Arahy.08	28559573	28560136	--	PREDICTED: early nodulin-20-like [Arachis duranensis]	-	-	-	-	-	-	-
arahy.UPNB5D	Arahy.08	28561189	28565763	PDIL1-4	PREDICTED: protein disulfide isomerase-like 1-4 [Arachis duranensis]	Genetic Information Processing	Folding, sorting and degradation	ko04141//Protein processing in endoplasmic reticulum	K09580	GO:0044424//intracellular part;GO:0043226//organelle;GO:0043231//intracellular membrane-bounded organelle;GO:0043227//membrane-bounded organelle;GO:0044464//cell part;GO:0043229//intracellular organelle;GO:0005623//cell;GO:0005622//intracellular	GO:0016491//oxidoreductase activity;GO:0016740//transferase activity;GO:0015036//disulfide oxidoreductase activity;GO:0016667//oxidoreductase activity, acting on a sulfur group of donors;GO:0003824//catalytic activity	GO:0018904//ether metabolic process;GO:0065007//biological regulation;GO:0044710//single-organism metabolic process;GO:0009987//cellular process;GO:0019725//cellular homeostasis;GO:0044763//single-organism cellular process;GO:0042592//homeostatic process;GO:0044281//small molecule metabolic process;GO:0008152//metabolic process;GO:0044699//single-organism process;GO:0071704//organic substance met…
arahy.MZYZ2B	Arahy.08	28566308	28569427	At5g01020	PREDICTED: serine/threonine-protein kinase CDL1-like [Arachis duranensis]	-	-	-	-	-	-	-
arahy.Q5069N	Arahy.08	28591174	28591539	--	hypothetical protein TSUD_109050 [Trifolium subterraneum]	-	-	-	-	-	-	-
arahy.C3IVFD	Arahy.08	28592617	28593117	RPL12	PREDICTED: 60S ribosomal protein L12 [Arachis duranensis]	Genetic Information Processing	Translation	ko03010//Ribosome	K02870	-	-	-
arahy.RTB9TW	Arahy.08	28621069	28626517	MON1A	PREDICTED: protein SAND [Arachis duranensis]	-	-	-	-	-	-	-
arahy.XF5F1Y	Arahy.08	28629687	28634526	DRB2	PREDICTED: double-stranded RNA-binding protein 2-like [Arachis ipaensis]	-	-	-	-	-	-	GO:1902679//negative regulation of RNA biosynthetic process;GO:0032269//negative regulation of cellular protein metabolic process;GO:0019219//regulation of nucleobase-containing compound metabolic process;GO:0051171//regulation of nitrogen compound metabolic process;GO:0006342//chromatin silencing;GO:0051172//negative regulation of nitrogen compound metabolic process;GO:0035194//posttranscription…
arahy.A3J7SX	Arahy.09	105602763	105608776	--	NAC domain-containing protein 78 [Glycine soja]	-	-	-	-	-	-	-
arahy.ILS8DP	Arahy.09	105641268	105644874	NAC078	PREDICTED: NAC domain-containing protein 78-like [Arachis duranensis]	-	-	-	-	-	-	-
arahy.A3GNNU	Arahy.09	105663277	105667724	MDH1	PREDICTED: malate dehydrogenase [NADP], chloroplastic [Arachis duranensis]	Metabolism	Global and overview maps;Carbohydrate metabolism;Energy metabolism	ko01100//Metabolic pathways;ko01200//Carbon metabolism;ko00620//Pyruvate metabolism;ko00710//Carbon fixation in photosynthetic organisms	K00051	-	GO:0003824//catalytic activity;GO:0016614//oxidoreductase activity, acting on CH-OH group of donors;GO:0016615//malate dehydrogenase activity;GO:0016491//oxidoreductase activity	GO:0043436//oxoacid metabolic process;GO:0044710//single-organism metabolic process;GO:0044699//single-organism process;GO:0008152//metabolic process;GO:0019752//carboxylic acid metabolic process;GO:0044281//small molecule metabolic process;GO:0044763//single-organism cellular process;GO:0006082//organic acid metabolic process;GO:0043648//dicarboxylic acid metabolic process;GO:0071704//organic su…
arahy.6AQ98N	Arahy.09	105708068	105715221	--	Cyclin-dependent kinase 2-interacting protein, partial [Anthurium amnicola]	-	-	-	-	-	-	-
arahy.MNH3JS	Arahy.09	105709806	105711928	4CLL5	PREDICTED: 4-coumarate--CoA ligase-like 5 [Arachis duranensis]	Metabolism	Lipid metabolism;Global and overview maps	ko01100//Metabolic pathways;ko01110//Biosynthesis of secondary metabolites;ko00592//alpha-Linolenic acid metabolism	K10526	-	-	-
arahy.J4G76H	Arahy.09	105734478	105734956	--	PREDICTED: pentatricopeptide repeat-containing protein At3g13880-like [Arachis ipaensis]	-	-	-	-	-	-	-
arahy.F394NJ	Arahy.09	105736208	105741926	ACBP4	PREDICTED: acyl-CoA-binding domain-containing protein 4 [Arachis duranensis]	-	-	-	-	-	-	-
arahy.LTSE8R	Arahy.09	105760247	105761653	At5g08350	PREDICTED: GEM-like protein 4 [Arachis duranensis]	-	-	-	-	-	-	-
arahy.372XW6	Arahy.09	110639745	110640134	--	hypothetical protein ARAX_ADH035P21-017 [Arachis duranensis]	-	-	-	-	-	-	-
arahy.E5WGR0	Arahy.09	110641865	110643924	--	-	-	-	-	-	-	-	-
arahy.I575JI	Arahy.09	110644783	110647020	--	conarachin, partial [Arachis hypogaea]	-	-	-	-	-	-	-
arahy.1L9YJM	Arahy.09	110646524	110647302	PBD1	PREDICTED: proteasome subunit beta type-2-B-like [Arachis duranensis]	Genetic Information Processing	Folding, sorting and degradation	ko03050//Proteasome	K02734	GO:0005622//intracellular;GO:0032991//macromolecular complex;GO:0005623//cell;GO:0000502//proteasome complex;GO:0043234//protein complex;GO:0044424//intracellular part;GO:0044464//cell part	GO:0070011//peptidase activity, acting on L-amino acid peptides;GO:0004175//endopeptidase activity;GO:0016787//hydrolase activity;GO:0008233//peptidase activity;GO:0003824//catalytic activity	GO:0008152//metabolic process;GO:0019538//protein metabolic process;GO:0006508//proteolysis;GO:0044238//primary metabolic process;GO:0043170//macromolecule metabolic process;GO:0071704//organic substance metabolic process
arahy.2B1HMX	Arahy.09	110650314	110651741	LTPG2	PREDICTED: non-specific lipid-transfer protein-like protein At2g13820 isoform X1 [Arachis duranensis]	-	-	-	-	-	-	-
arahy.WPZ9HM	Arahy.09	110666628	110669286	--	protein MARD1-like [Cajanus cajan]	-	-	-	-	-	-	-
arahy.FCT4V3	Arahy.09	110669912	110673934	At2g32040	PREDICTED: folate-biopterin transporter 1, chloroplastic [Arachis ipaensis]	-	-	-	-	-	-	-
arahy.R5YE9W	Arahy.09	110686513	110690616	--	ERG2 and Sigma1 receptor-like protein [Medicago truncatula]	-	-	-	-	-	-	-
arahy.S2KCIC	Arahy.09	110710988	110711578	--	nodulin 22 [Phaseolus vulgaris]	-	-	-	-	-	-	-
arahy.WQF7L9	Arahy.09	110713671	110714532	--	PREDICTED: late embryogenesis abundant protein D-34-like [Arachis duranensis]	-	-	-	-	-	-	-
arahy.98SW16	Arahy.09	110730513	110732171	CYP76B6	PREDICTED: geraniol 8-hydroxylase-like [Arachis duranensis]	-	-	-	-	-	GO:0046914//transition metal ion binding;GO:0043167//ion binding;GO:0043169//cation binding;GO:0097159//organic cyclic compound binding;GO:0003824//catalytic activity;GO:0016491//oxidoreductase activity;GO:0046906//tetrapyrrole binding;GO:1901363//heterocyclic compound binding;GO:0005488//binding;GO:0046872//metal ion binding	GO:0044699//single-organism process;GO:0044710//single-organism metabolic process;GO:0008152//metabolic process
arahy.JR532J	Arahy.09	110734935	110738425	FRL4A	PREDICTED: FRIGIDA-like protein 4a [Arachis duranensis]	-	-	-	-	-	-	-
arahy.5P4QKH	Arahy.09	110744660	110751890	SGS3	PREDICTED: protein SUPPRESSOR OF GENE SILENCING 3 homolog, partial [Arachis duranensis]	-	-	-	-	-	-	-
arahy.KKZ0LN	Arahy.09	110752002	110753546	PSB27-2	PREDICTED: photosystem II D1 precursor processing protein PSB27-H2, chloroplastic [Arachis duranensis]	-	-	-	-	-	-	-
arahy.PP7NHW	Arahy.09	110753615	110756750	HIS3	PREDICTED: imidazoleglycerol-phosphate dehydratase-like isoform X2 [Arachis duranensis]	Metabolism	Amino acid metabolism;Global and overview maps	ko01100//Metabolic pathways;ko01110//Biosynthesis of secondary metabolites;ko01230//Biosynthesis of amino acids;ko00340//Histidine metabolism	K01693	-	-	-
arahy.U12L5E	Arahy.09	110765746	110773398	IDM1	PREDICTED: increased DNA methylation 1 [Cicer arietinum]	-	-	-	-	-	-	-
arahy.G688MB	Arahy.09	110800439	110802805	PCMP-H41	PREDICTED: pentatricopeptide repeat-containing protein At2g22070-like [Arachis duranensis]	-	-	-	-	-	-	-
arahy.TZ4ZVS	Arahy.09	110804537	110808839	WNK1	PREDICTED: probable serine/threonine-protein kinase WNK9 isoform X1 [Arachis duranensis]	-	-	-	-	-	GO:0005488//binding;GO:0036094//small molecule binding;GO:0032550//purine ribonucleoside binding;GO:0097367//carbohydrate derivative binding;GO:0016740//transferase activity;GO:0032549//ribonucleoside binding;GO:1901363//heterocyclic compound binding;GO:0097159//organic cyclic compound binding;GO:0016301//kinase activity;GO:0016772//transferase activity, transferring phosphorus-containing groups;…	GO:0044237//cellular metabolic process;GO:0009987//cellular process;GO:0043170//macromolecule metabolic process;GO:0043412//macromolecule modification;GO:0006464//cellular protein modification process;GO:0071704//organic substance metabolic process;GO:0044238//primary metabolic process;GO:0006793//phosphorus metabolic process;GO:0036211//protein modification process;GO:0008152//metabolic process;…
arahy.I5363L	Arahy.09	110812163	110813195	--	BnaA05g17230D [Brassica napus]	-	-	-	-	-	-	-
arahy.K10YKQ	Arahy.09	110826240	110829949	rsc5	PREDICTED: random slug protein 5-like [Arachis duranensis]	-	-	-	-	-	-	-
arahy.Y3J10V	Arahy.09	112516311	112519519	ATX1	PREDICTED: bromodomain and WD repeat-containing DDB_G0285837 [Arachis duranensis]	-	-	-	-	-	-	-
arahy.7RJ7GD	Arahy.09	112540056	112545718	cwf19l2	PREDICTED: CWF19-like protein 2 isoform X1 [Arachis duranensis]	-	-	-	-	-	-	-
arahy.IS5L46	Arahy.09	112557909	112561934	At1g14650	PREDICTED: probable splicing factor 3A subunit 1 [Arachis duranensis]	Genetic Information Processing	Transcription	ko03040//Spliceosome	K12825	-	-	GO:0043170//macromolecule metabolic process;GO:0008152//metabolic process;GO:0071704//organic substance metabolic process;GO:0010467//gene expression
arahy.FE4WD3	Arahy.09	112562834	112565985	Xylt1	PREDICTED: beta-glucuronosyltransferase GlcAT14A-like [Arachis ipaensis]	-	-	-	-	-	GO:0003824//catalytic activity;GO:0016740//transferase activity;GO:0008194//UDP-glycosyltransferase activity;GO:0016757//transferase activity, transferring glycosyl groups	-
arahy.XA63TZ	Arahy.09	112572418	112579357	ABCG7	PREDICTED: LOW QUALITY PROTEIN: ABC transporter G family member 7 [Arachis ipaensis]	-	-	-	-	-	GO:0036094//small molecule binding;GO:0097367//carbohydrate derivative binding;GO:0016787//hydrolase activity;GO:1901363//heterocyclic compound binding;GO:0032550//purine ribonucleoside binding;GO:0016817//hydrolase activity, acting on acid anhydrides;GO:0032549//ribonucleoside binding;GO:0097159//organic cyclic compound binding;GO:0005488//binding;GO:0003824//catalytic activity;GO:0016462//pyrop…	GO:1901564//organonitrogen compound metabolic process;GO:0072523//purine-containing compound catabolic process;GO:0009056//catabolic process;GO:0044238//primary metabolic process;GO:1901136//carbohydrate derivative catabolic process;GO:0034641//cellular nitrogen compound metabolic process;GO:0071704//organic substance metabolic process;GO:0009117//nucleotide metabolic process;GO:0044270//cellular…
arahy.1KZ6XA	Arahy.09	112607941	112611764	--	transmembrane protein [Arabidopsis thaliana]	-	-	-	-	-	-	-
arahy.NZR7KS	Arahy.09	112612186	112613229	FLA21	fasciclin-like arabinogalactan protein [Medicago truncatula]	-	-	-	-	-	-	-
arahy.DXKJ1C	Arahy.09	112618137	112621984	2020-03-02	RING/FYVE/PHD zinc finger protein [Medicago truncatula]	-	-	-	-	-	GO:0043167//ion binding;GO:0043169//cation binding;GO:0005488//binding;GO:0046872//metal ion binding;GO:0003824//catalytic activity;GO:0046914//transition metal ion binding	-
arahy.P86RCB	Arahy.09	112622013	112626862	QSOX1	PREDICTED: sulfhydryl oxidase 2 isoform X2 [Arachis ipaensis]	-	-	-	-	-	-	-
arahy.F2FLG1	Arahy.09	112629349	112632735	maf1	PREDICTED: repressor of RNA polymerase III transcription MAF1 homolog [Arachis duranensis]	-	-	-	-	-	-	-
arahy.K3RR71	Arahy.09	112648872	112649950	--	PREDICTED: uncharacterized protein LOC107467286 [Arachis duranensis]	-	-	-	-	-	-	-
arahy.4UH4YI	Arahy.09	112689098	112690545	--	PREDICTED: uncharacterized protein LOC107467286 [Arachis duranensis]	-	-	-	-	-	-	-
arahy.P65711	Arahy.09	112708738	112714036	RPA1B	PREDICTED: replication protein A 70 kDa DNA-binding subunit E-like [Arachis duranensis]	Genetic Information Processing	Replication and repair	ko03420//Nucleotide excision repair;ko03030//DNA replication;ko03440//Homologous recombination;ko03430//Mismatch repair	K07466	-	-	-
arahy.CDL1CX	Arahy.09	112714762	112715365	--	PREDICTED: uncharacterized protein LOC107611096 [Arachis ipaensis]	-	-	-	-	-	-	-
arahy.2XQ2YI	Arahy.16	2014213	2018088	SMTA	PREDICTED: selenocysteine methyltransferase [Arachis ipaensis]	Metabolism	Amino acid metabolism;Global and overview maps	ko01100//Metabolic pathways;ko01110//Biosynthesis of secondary metabolites;ko00270//Cysteine and methionine metabolism	K00547	-	-	-
arahy.T02M6I	Arahy.16	2056105	2060480	IP5P7	PREDICTED: type IV inositol polyphosphate 5-phosphatase 7 [Arachis ipaensis]	-	-	-	-	-	GO:0016791//phosphatase activity;GO:0046030//inositol trisphosphate phosphatase activity;GO:0052743//inositol tetrakisphosphate phosphatase activity;GO:0016788//hydrolase activity, acting on ester bonds;GO:0052745//inositol phosphate phosphatase activity;GO:0042578//phosphoric ester hydrolase activity;GO:0016787//hydrolase activity;GO:0003824//catalytic activity	GO:0006793//phosphorus metabolic process;GO:0006796//phosphate-containing compound metabolic process;GO:0071704//organic substance metabolic process;GO:0044710//single-organism metabolic process;GO:0008152//metabolic process;GO:0044238//primary metabolic process;GO:0044699//single-organism process;GO:0044255//cellular lipid metabolic process;GO:0009987//cellular process;GO:0046486//glycerolipid m…
arahy.KX18UY	Arahy.16	2061739	2064171	SBP	PREDICTED: sucrose-binding protein-like [Arachis ipaensis]	-	-	-	-	-	-	-
arahy.MGG8L2	Arahy.16	2064342	2065063	--	lipid transfer-like protein VAS [Cajanus cajan]	-	-	-	-	-	-	-
arahy.K8VBWC	Arahy.16	2064409	2065086	--	lipid transfer-like protein VAS [Cajanus cajan]	-	-	-	-	-	-	-
arahy.QQS0V2	Arahy.16	2068041	2071222	At5g64080	PREDICTED: non-specific lipid-transfer protein-like protein At2g13820 [Arachis ipaensis]	-	-	-	-	-	-	-
arahy.0NU1GV	Arahy.16	2083905	2088097	SKIP30	PREDICTED: F-box/kelch-repeat protein SKIP30 [Arachis ipaensis]	-	-	-	-	-	-	-
arahy.ZSCD81	Arahy.16	2088779	2091282	wdr4	PREDICTED: tRNA (guanine-N(7)-)-methyltransferase non-catalytic subunit wdr4 [Arachis ipaensis]	-	-	-	-	-	-	-
arahy.2H21PS	Arahy.16	2101120	2104031	--	PREDICTED: protein MARD1-like isoform X2 [Lupinus angustifolius]	-	-	-	-	-	-	-
arahy.256EAD	Arahy.16	2104492	2109082	--	PREDICTED: nascent polypeptide-associated complex subunit alpha, muscle-specific form [Malus domestica]	-	-	-	-	-	-	-
arahy.97MZ99	Arahy.16	2115119	2116814	--	PREDICTED: late embryogenesis abundant protein D-34-like isoform X1 [Arachis ipaensis]	-	-	-	-	-	-	-
arahy.YMW3C5	Arahy.16	2134193	2136090	--	PREDICTED: late embryogenesis abundant protein D-34-like isoform X2 [Arachis ipaensis]	-	-	-	-	-	-	-
arahy.1M8NR5	Arahy.16	2141085	2141768	OFP16	PREDICTED: transcription repressor OFP16-like [Arachis ipaensis]	-	-	-	-	-	-	-
arahy.90LR3G	Arahy.16	2145193	2153955	IDM1	Increased DNA methylation 1 [Ananas comosus]	-	-	-	-	-	-	-
arahy.U4BLLZ	Arahy.16	2185335	2188324	DHX38	PREDICTED: pre-mRNA-splicing factor ATP-dependent RNA helicase DEAH7 [Arachis duranensis]	Genetic Information Processing	Transcription	ko03040//Spliceosome	K12815	-	GO:0016818//hydrolase activity, acting on acid anhydrides, in phosphorus-containing anhydrides;GO:0042623//ATPase activity, coupled;GO:0016462//pyrophosphatase activity;GO:0097159//organic cyclic compound binding;GO:0001883//purine nucleoside binding;GO:0016787//hydrolase activity;GO:1901363//heterocyclic compound binding;GO:0003824//catalytic activity;GO:0032550//purine ribonucleoside binding;GO…	GO:1901135//carbohydrate derivative metabolic process;GO:0019637//organophosphate metabolic process;GO:0006195//purine nucleotide catabolic process;GO:0006163//purine nucleotide metabolic process;GO:0009987//cellular process;GO:0006793//phosphorus metabolic process;GO:0006139//nucleobase-containing compound metabolic process;GO:0072521//purine-containing compound metabolic process;GO:0055086//nuc…
arahy.JXBY37	Arahy.16	2188656	2189512	--	PREDICTED: pre-mRNA-splicing factor ATP-dependent RNA helicase DEAH7 [Arachis ipaensis]	Genetic Information Processing	Transcription	ko03040//Spliceosome	K12815	-	GO:0097159//organic cyclic compound binding;GO:0016817//hydrolase activity, acting on acid anhydrides;GO:0016818//hydrolase activity, acting on acid anhydrides, in phosphorus-containing anhydrides;GO:0003824//catalytic activity;GO:0016462//pyrophosphatase activity;GO:1901363//heterocyclic compound binding;GO:0005488//binding;GO:0016787//hydrolase activity;GO:0017111//nucleoside-triphosphatase act…	GO:0008152//metabolic process
arahy.DT3E7E	Arahy.16	32705499	32708164	At1g51880	LRR receptor-like kinase [Medicago truncatula]	-	-	-	-	GO:0030054//cell junction;GO:0005911//cell-cell junction;GO:0016020//membrane	GO:0003824//catalytic activity;GO:0001883//purine nucleoside binding;GO:0004672//protein kinase activity;GO:0036094//small molecule binding;GO:0016773//phosphotransferase activity, alcohol group as acceptor;GO:0032550//purine ribonucleoside binding;GO:0097367//carbohydrate derivative binding;GO:0016740//transferase activity;GO:1901363//heterocyclic compound binding;GO:0097159//organic cyclic comp…	GO:0044260//cellular macromolecule metabolic process;GO:0006464//cellular protein modification process;GO:0006796//phosphate-containing compound metabolic process;GO:0009987//cellular process;GO:0044238//primary metabolic process;GO:0036211//protein modification process;GO:0006793//phosphorus metabolic process;GO:0044267//cellular protein metabolic process;GO:0044237//cellular metabolic process;G…
arahy.AG6W8J	Arahy.16	32708616	32709684	At1g07560	PREDICTED: probable LRR receptor-like serine/threonine-protein kinase At1g05700 isoform X1 [Arachis duranensis]	-	-	-	-	-	GO:0003824//catalytic activity;GO:0016301//kinase activity;GO:0016740//transferase activity;GO:0016772//transferase activity, transferring phosphorus-containing groups	GO:0008152//metabolic process
arahy.XB535B	Arahy.18	4194515	4199944	MLO6	MLO-like protein 6 [Cajanus cajan]	-	-	-	-	GO:0016020//membrane	-	GO:0050896//response to stimulus;GO:0006950//response to stress;GO:0006952//defense response;GO:0009607//response to biotic stimulus
arahy.H6IXD1	Arahy.18	4203680	4204006	At2g45070	PREDICTED: protein transport protein Sec61 subunit beta [Arachis duranensis]	Cellular Processes;Genetic Information Processing	Folding, sorting and degradation;Transport and catabolism	ko04141//Protein processing in endoplasmic reticulum;ko04145//Phagosome;ko03060//Protein export	K09481	-	-	-
arahy.PY1UCE	Arahy.18	4205013	4205648	SYP71	PREDICTED: syntaxin-71-like [Arachis duranensis]	-	-	-	-	-	-	-
arahy.TCTP66	Arahy.18	4207014	4208270	NAC025	PREDICTED: NAC domain-containing protein 92-like [Arachis ipaensis]	-	-	-	-	-	-	-
arahy.BD1WMS	Arahy.18	4218069	4219487	FLA11	PREDICTED: fasciclin-like arabinogalactan protein 12 [Arachis ipaensis]	-	-	-	-	-	-	-
arahy.D2IUDG	Arahy.18	4221518	4222315	FLA11	PREDICTED: fasciclin-like arabinogalactan protein 11 [Arachis ipaensis]	-	-	-	-	-	-	-
arahy.01BY0R	Arahy.18	4241091	4241828	FLA11	PREDICTED: fasciclin-like arabinogalactan protein 12 [Arachis ipaensis]	-	-	-	-	-	-	-
arahy.8F194T	Arahy.18	4258074	4268694	BGAL8	PREDICTED: beta-galactosidase 8-like [Arachis ipaensis]	-	-	-	-	-	GO:0003824//catalytic activity;GO:0016787//hydrolase activity;GO:0005488//binding;GO:0016798//hydrolase activity, acting on glycosyl bonds;GO:0015925//galactosidase activity;GO:0004553//hydrolase activity, hydrolyzing O-glycosyl compounds	GO:0008152//metabolic process;GO:0044238//primary metabolic process
arahy.6C29FD	Arahy.18	4287116	4290352	--	-	-	-	-	-	-	-	-
arahy.47SX7B	Arahy.18	4296574	4299221	--	PREDICTED: E3 ubiquitin-protein ligase MARCH7-like isoform X2 [Arachis ipaensis]	-	-	-	-	-	-	-
arahy.ETHX4E	Arahy.18	4301901	4307969	ISPG	PREDICTED: 4-hydroxy-3-methylbut-2-en-1-yl diphosphate synthase (ferredoxin), chloroplastic [Arachis ipaensis]	Metabolism	Metabolism of terpenoids and polyketides;Global and overview maps	ko01100//Metabolic pathways;ko01110//Biosynthesis of secondary metabolites;ko00900//Terpenoid backbone biosynthesis	K03526	-	-	-
arahy.70MDEI	Arahy.18	4309669	4310232	--	PREDICTED: classical arabinogalactan protein 10-like [Arachis ipaensis]	-	-	-	-	-	-	-
arahy.DT15MC	Arahy.18	4311311	4315740	PDIL1-4	PREDICTED: protein disulfide isomerase-like 1-4 [Arachis ipaensis]	Genetic Information Processing	Folding, sorting and degradation	ko04141//Protein processing in endoplasmic reticulum	K09580	-	GO:0015036//disulfide oxidoreductase activity;GO:0016491//oxidoreductase activity;GO:0016667//oxidoreductase activity, acting on a sulfur group of donors;GO:0003824//catalytic activity	GO:0009987//cellular process;GO:0018904//ether metabolic process;GO:0065008//regulation of biological quality;GO:0044699//single-organism process;GO:0044281//small molecule metabolic process;GO:0044710//single-organism metabolic process;GO:0008152//metabolic process;GO:0042592//homeostatic process;GO:0019725//cellular homeostasis;GO:0044763//single-organism cellular process;GO:0065007//biological…
arahy.G2DTYI	Arahy.18	4316039	4318233	--	PREDICTED: probable LRR receptor-like serine/threonine-protein kinase At3g47570 [Citrus sinensis]	-	-	-	-	-	-	-
arahy.4DTP6U	Arahy.18	4323204	4325398	--	PREDICTED: probable LRR receptor-like serine/threonine-protein kinase At3g47570 [Citrus sinensis]	-	-	-	-	-	-	-
arahy.S8XP71	Arahy.18	4337508	4339702	--	PREDICTED: probable LRR receptor-like serine/threonine-protein kinase At3g47570 [Citrus sinensis]	-	-	-	-	-	-	-
arahy.AW1PKI	Arahy.18	4349517	4351850	--	PREDICTED: probable LRR receptor-like serine/threonine-protein kinase At3g47570 [Citrus sinensis]	-	-	-	-	-	-	-
arahy.SBP7Y9	Arahy.18	4352735	4355394	ALE2	PREDICTED: serine/threonine-protein kinase CDL1-like [Arachis ipaensis]	-	-	-	-	-	-	-
arahy.QLA0RI	Arahy.18	4363897	4364084	AGL62	PREDICTED: agamous-like MADS-box protein AGL62 [Arachis ipaensis]	-	-	-	-	-	-	-
arahy.5L1A31	Arahy.18	4374105	4374524	--	BnaA07g13880D [Brassica napus]	-	-	-	-	-	-	-
arahy.W31NC6	Arahy.18	4380969	4383516	PIP2-7	PREDICTED: aquaporin PIP2-7 [Arachis ipaensis]	-	-	-	-	GO:0030054//cell junction;GO:0016020//membrane;GO:0044425//membrane part;GO:0031224//intrinsic component of membrane;GO:0005911//cell-cell junction	GO:0022857//transmembrane transporter activity;GO:0005215//transporter activity;GO:0005372//water transmembrane transporter activity;GO:0022891//substrate-specific transmembrane transporter activity;GO:0022892//substrate-specific transporter activity	GO:0051234//establishment of localization;GO:0006950//response to stress;GO:0042221//response to chemical;GO:0048589//developmental growth;GO:0001101//response to acid chemical;GO:0032502//developmental process;GO:0048588//developmental cell growth;GO:0042044//fluid transport;GO:0051179//localization;GO:0044765//single-organism transport;GO:0048468//cell development;GO:0030154//cell differentiati…
arahy.09M2FB	Arahy.18	4388182	4389678	RPL12C	PREDICTED: 60S ribosomal protein L12 [Arachis duranensis]	Genetic Information Processing	Translation	ko03010//Ribosome	K02870	-	-	-
arahy.4G1GU7	Arahy.18	103577951	103582448	--	-	-	-	-	-	-	-	-
arahy.0NID34	Arahy.18	103607902	103608135	--	PREDICTED: agamous-like MADS-box protein AGL16 [Arachis ipaensis]	-	-	-	-	-	-	-
arahy.R2EV68	Arahy.18	103664296	103668248	ASPG1	PREDICTED: protein ASPARTIC PROTEASE IN GUARD CELL 1 [Arachis ipaensis]	-	-	-	-	-	-	-
arahy.K8SE68	Arahy.19	155616223	155620045	DTXL5	PREDICTED: protein DETOXIFICATION 16-like [Arachis ipaensis]	-	-	-	-	GO:0016020//membrane;GO:0044425//membrane part;GO:0031224//intrinsic component of membrane	GO:0022857//transmembrane transporter activity;GO:0005215//transporter activity;GO:0022804//active transmembrane transporter activity;GO:0015291//secondary active transmembrane transporter activity	GO:0044699//single-organism process;GO:0009987//cellular process;GO:0044763//single-organism cellular process
arahy.CALT29	Arahy.19	155621771	155625669	ATPB	PREDICTED: ATP synthase subunit beta, mitochondrial [Arachis duranensis]	Metabolism	Global and overview maps;Energy metabolism	ko01100//Metabolic pathways;ko00190//Oxidative phosphorylation	K02133	-	-	-
arahy.3H37GZ	Arahy.19	155634686	155637700	--	PREDICTED: fruit protein pKIWI502 [Arachis ipaensis]	-	-	-	-	-	-	-
arahy.BMT3C6	Arahy.19	155637435	155639799	pKIWI502	PREDICTED: fruit protein pKIWI502 [Arachis ipaensis]	-	-	-	-	GO:0044444//cytoplasmic part;GO:0043226//organelle;GO:0044422//organelle part;GO:0005622//intracellular;GO:0043227//membrane-bounded organelle;GO:0009526//plastid envelope;GO:0031975//envelope;GO:0044464//cell part;GO:0005737//cytoplasm;GO:0009532//plastid stroma;GO:0044424//intracellular part;GO:0043229//intracellular organelle;GO:0044435//plastid part;GO:0044446//intracellular organelle part;GO…	GO:0003824//catalytic activity	GO:0044710//single-organism metabolic process;GO:0008152//metabolic process;GO:0044699//single-organism process
arahy.GYNY95	Arahy.19	155642841	155647712	alxA	PREDICTED: ALG-2 interacting protein X [Arachis duranensis]	Cellular Processes	Transport and catabolism	ko04144//Endocytosis	K12200	GO:0005911//cell-cell junction;GO:0030054//cell junction	-	-
arahy.14LJH7	Arahy.19	155648066	155651881	At5g37990	PREDICTED: probable S-adenosylmethionine-dependent methyltransferase At5g37990, partial [Arachis duranensis]	-	-	-	-	-	-	-
arahy.F0PHAM	Arahy.19	155663484	155667697	Ttc5	PREDICTED: tetratricopeptide repeat protein 5-like [Arachis ipaensis]	-	-	-	-	-	-	-
arahy.NE5PRN	Arahy.19	155678908	155680553	--	PREDICTED: uncharacterized protein LOC107617088 isoform X1 [Arachis ipaensis]	-	-	-	-	-	-	-
arahy.DS7XTJ	Arahy.19	155687056	155688033	--	-	-	-	-	-	-	-	-
arahy.V9FAYY	Arahy.19	155694491	155699233	QSOX1	PREDICTED: sulfhydryl oxidase 2 isoform X2 [Arachis ipaensis]	-	-	-	-	-	-	-
arahy.QGG2CX	Arahy.19	155699303	155703076	2020-03-02	RING/FYVE/PHD zinc finger protein [Medicago truncatula]	-	-	-	-	-	GO:0046872//metal ion binding;GO:0043169//cation binding;GO:0043167//ion binding;GO:0005488//binding;GO:0046914//transition metal ion binding;GO:0003824//catalytic activity	-
arahy.64LT8R	Arahy.19	155708016	155708909	--	fasciclin-like arabinogalactan protein [Medicago truncatula]	-	-	-	-	-	-	-
arahy.E5JI7C	Arahy.19	155708029	155709072	FLA21	fasciclin-like arabinogalactan protein [Medicago truncatula]	-	-	-	-	-	-	-
arahy.N64Q2X	Arahy.19	155709407	155713311	--	transmembrane protein [Arabidopsis thaliana]	-	-	-	-	-	-	-
arahy.K557X5	Arahy.19	155753511	155754759	--	mediator of RNA polymerase II transcription subunit [Arabidopsis thaliana]	-	-	-	-	-	-	-
arahy.X7UDDV	Arahy.19	155759126	155764600	ABCG7	PREDICTED: LOW QUALITY PROTEIN: ABC transporter G family member 7 [Arachis ipaensis]	-	-	-	-	-	GO:0016818//hydrolase activity, acting on acid anhydrides, in phosphorus-containing anhydrides;GO:0003824//catalytic activity;GO:0016462//pyrophosphatase activity;GO:0005488//binding;GO:0032549//ribonucleoside binding;GO:0097159//organic cyclic compound binding;GO:0001883//purine nucleoside binding;GO:0016787//hydrolase activity;GO:0036094//small molecule binding;GO:0097367//carbohydrate derivati…	GO:0006195//purine nucleotide catabolic process;GO:0006807//nitrogen compound metabolic process;GO:0006793//phosphorus metabolic process;GO:0044238//primary metabolic process;GO:1901564//organonitrogen compound metabolic process;GO:0008152//metabolic process;GO:0046434//organophosphate catabolic process;GO:0009056//catabolic process;GO:0044712//single-organism catabolic process;GO:0044281//small …
arahy.R43A5K	Arahy.19	155769563	155778006	Gcnt1	PREDICTED: beta-glucuronosyltransferase GlcAT14A-like [Arachis ipaensis]	-	-	-	-	-	GO:0003824//catalytic activity;GO:0016740//transferase activity	-
arahy.T9EQBK	Arahy.19	155780740	155786659	cwf19l2	PREDICTED: CWF19-like protein 2 homolog isoform X2 [Arachis duranensis]	-	-	-	-	-	-	-
arahy.JV3LD5	Arahy.19	157125236	157130972	--	PREDICTED: primary amine oxidase-like [Arachis ipaensis]	Metabolism	Global and overview maps;Amino acid metabolism;Biosynthesis of other secondary metabolites;Metabolism of other amino acids	ko01100//Metabolic pathways;ko01110//Biosynthesis of secondary metabolites;ko00260//Glycine, serine and threonine metabolism;ko00350//Tyrosine metabolism;ko00410//beta-Alanine metabolism;ko00360//Phenylalanine metabolism;ko00950//Isoquinoline alkaloid biosynthesis;ko00960//Tropane, piperidine and pyridine alkaloid biosynthesis	K00276	-	GO:0003824//catalytic activity;GO:0005488//binding;GO:0016491//oxidoreductase activity	GO:0008152//metabolic process
arahy.76MJ1K	Arahy.19	157134730	157138782	--	PREDICTED: primary amine oxidase-like [Arachis ipaensis]	Metabolism	Global and overview maps;Amino acid metabolism;Metabolism of other amino acids;Biosynthesis of other secondary metabolites	ko01100//Metabolic pathways;ko01110//Biosynthesis of secondary metabolites;ko00260//Glycine, serine and threonine metabolism;ko00350//Tyrosine metabolism;ko00410//beta-Alanine metabolism;ko00360//Phenylalanine metabolism;ko00950//Isoquinoline alkaloid biosynthesis;ko00960//Tropane, piperidine and pyridine alkaloid biosynthesis	K00276	-	GO:0005488//binding;GO:0016491//oxidoreductase activity;GO:0003824//catalytic activity	GO:0008152//metabolic process
arahy.16DI2Y	Arahy.19	157140852	157143857	--	PREDICTED: primary amine oxidase [Arachis duranensis]	Metabolism	Metabolism of other amino acids;Biosynthesis of other secondary metabolites;Amino acid metabolism;Global and overview maps	ko01100//Metabolic pathways;ko01110//Biosynthesis of secondary metabolites;ko00260//Glycine, serine and threonine metabolism;ko00350//Tyrosine metabolism;ko00410//beta-Alanine metabolism;ko00360//Phenylalanine metabolism;ko00950//Isoquinoline alkaloid biosynthesis;ko00960//Tropane, piperidine and pyridine alkaloid biosynthesis	K00276	-	GO:0016638//oxidoreductase activity, acting on the CH-NH2 group of donors;GO:0004672//protein kinase activity;GO:0043167//ion binding;GO:1901363//heterocyclic compound binding;GO:0005488//binding;GO:0016301//kinase activity;GO:0001883//purine nucleoside binding;GO:0016773//phosphotransferase activity, alcohol group as acceptor;GO:0048037//cofactor binding;GO:0046914//transition metal ion binding;…	GO:1901564//organonitrogen compound metabolic process;GO:0044763//single-organism cellular process;GO:0044699//single-organism process;GO:0044237//cellular metabolic process;GO:0008037//cell recognition;GO:0071704//organic substance metabolic process;GO:0006807//nitrogen compound metabolic process;GO:0044260//cellular macromolecule metabolic process;GO:0043412//macromolecule modification;GO:00064…
arahy.X5EF0Z	Arahy.19	157151629	157155497	rsc5	PREDICTED: random slug protein 5-like [Populus euphratica]	-	-	-	-	-	-	-
arahy.GC569L	Arahy.19	157169762	157170674	--	BnaA05g17230D [Brassica napus]	-	-	-	-	-	-	-
arahy.9HL91G	Arahy.19	157174630	157178936	WNK1	PREDICTED: probable serine/threonine-protein kinase WNK9 isoform X1 [Arachis ipaensis]	-	-	-	-	-	GO:1901363//heterocyclic compound binding;GO:0001882//nucleoside binding;GO:0097159//organic cyclic compound binding;GO:0001883//purine nucleoside binding;GO:0032549//ribonucleoside binding;GO:0016301//kinase activity;GO:0004672//protein kinase activity;GO:0003824//catalytic activity;GO:0032550//purine ribonucleoside binding;GO:0036094//small molecule binding;GO:0097367//carbohydrate derivative b…	GO:0008152//metabolic process;GO:0019538//protein metabolic process;GO:0009987//cellular process;GO:0044267//cellular protein metabolic process;GO:0071704//organic substance metabolic process;GO:0006464//cellular protein modification process;GO:0036211//protein modification process;GO:0006796//phosphate-containing compound metabolic process;GO:0044260//cellular macromolecule metabolic process;GO:…
arahy.CG75M0	Arahy.19	157180607	157182998	PCMP-H41	PREDICTED: pentatricopeptide repeat-containing protein At2g22070 [Jatropha curcas]	-	-	-	-	-	-	-
arahy.2FXK3X	Arahy.19	157199286	157206922	IDM1	PREDICTED: increased DNA methylation 1 [Cicer arietinum]	-	-	-	-	-	-	-
arahy.Y7X6HY	Arahy.19	157215703	157218763	HIS3	PREDICTED: imidazoleglycerol-phosphate dehydratase-like [Arachis ipaensis]	Metabolism	Global and overview maps;Amino acid metabolism	ko01100//Metabolic pathways;ko01110//Biosynthesis of secondary metabolites;ko01230//Biosynthesis of amino acids;ko00340//Histidine metabolism	K01693	-	-	-
arahy.0J3LZT	Arahy.19	157218783	157220284	PSB27-2	PREDICTED: photosystem II D1 precursor processing protein PSB27-H2, chloroplastic [Arachis ipaensis]	-	-	-	-	-	-	-
arahy.Q8TT5G	Arahy.19	157220396	157227532	SGS3	PREDICTED: protein SUPPRESSOR OF GENE SILENCING 3 homolog, partial [Arachis duranensis]	-	-	-	-	-	-	-
arahy.Y59G7X	Arahy.19	157229999	157233504	FRL4A	PREDICTED: FRIGIDA-like protein 4a [Arachis duranensis]	-	-	-	-	-	-	-
arahy.YXZ2NC	Arahy.19	157237657	157239515	CYP76B6	PREDICTED: geraniol 8-hydroxylase-like [Arachis ipaensis]	-	-	-	-	-	GO:0005488//binding;GO:0016491//oxidoreductase activity;GO:0046872//metal ion binding;GO:1901363//heterocyclic compound binding;GO:0046914//transition metal ion binding;GO:0046906//tetrapyrrole binding;GO:0097159//organic cyclic compound binding;GO:0003824//catalytic activity;GO:0043169//cation binding;GO:0043167//ion binding	GO:0008152//metabolic process;GO:0044710//single-organism metabolic process;GO:0044699//single-organism process
arahy.SV4Q3J	Arahy.19	157253394	157254255	--	PREDICTED: late embryogenesis abundant protein D-34-like [Arachis ipaensis]	-	-	-	-	-	-	-
arahy.PUQJ4X	Arahy.19	157272187	157274220	--	ERG2 and Sigma1 receptor-like protein [Medicago truncatula]	-	-	-	-	-	-	-
arahy.1MJ7K6	Arahy.19	157291059	157295481	At2g32040	PREDICTED: folate-biopterin transporter 1, chloroplastic [Arachis ipaensis]	-	-	-	-	-	-	-
arahy.8X2RLQ	Arahy.19	157296506	157298687	--	protein MARD1-like [Cajanus cajan]	-	-	-	-	-	-	-
arahy.49Z37F	Arahy.19	157317205	157318521	YLS3	PREDICTED: non-specific lipid transfer protein GPI-anchored 2-like isoform X2 [Arachis ipaensis]	-	-	-	-	-	-	-
arahy.BK36SG	Arahy.19	157320565	157322986	--	PREDICTED: vegetative cell wall protein gp1-like [Arachis ipaensis]	-	-	-	-	-	-	-
arahy.JLXU2D	Arahy.19	157321612	157322681	PBD1	PREDICTED: proteasome subunit beta type-2-B-like [Arachis ipaensis]	Genetic Information Processing	Folding, sorting and degradation	ko03050//Proteasome	K02734	GO:0044424//intracellular part;GO:0043234//protein complex;GO:0005623//cell;GO:0005622//intracellular;GO:0032991//macromolecular complex;GO:0000502//proteasome complex;GO:0044464//cell part	GO:0016787//hydrolase activity;GO:0008233//peptidase activity;GO:0070011//peptidase activity, acting on L-amino acid peptides;GO:0004175//endopeptidase activity;GO:0003824//catalytic activity	GO:0019538//protein metabolic process;GO:0008152//metabolic process;GO:0071704//organic substance metabolic process;GO:0043170//macromolecule metabolic process;GO:0006508//proteolysis;GO:0044238//primary metabolic process
arahy.6TFR0H	Arahy.19	157323839	157326471	--	Ara h I [Arachis hypogaea]	-	-	-	-	-	-	-
